# Supplementary material for: A multi-country, multi-year, meta-analytic evaluation of the sex differences in age-specific pertussis incidence rates
Source: PLoS One. 2020 Apr 23;15(4):e0231570. doi: 10.1371/journal.pone.0231570 (PMC7179848; doi:10.1371/journal.pone.0231570)
Supplement: S1 Data — (XLSX) [file pone.0231570.s001.xlsx]

## Sheet: גיליון1
STUDY	n male	N male	n female	N female	RR	Country	Time period
1998-2000 is 45-64	6	1546500	25	1682200	0.261059	Israel	Late adulthood	2
2001-2005 is 45-64	99	2932400	186	3184500	0.578017	Israel	Late adulthood	3
2006-2009 is 45-64	280	2655500	509	2872600	0.595071	Israel	Late adulthood	4
2010-2013 is 45-64	408	2925900	715	3133000	0.611019	Israel	Late adulthood	5
2014-2016 is 45-64	584	2308200	724	2454700	0.857826	Israel	Late adulthood	6
1998-2000 is<1	97	201500	81	190800	1.13394	Israel	Infancy	2
2001-2005 is<1	320	360100	265	341900	1.14652	Israel	Infancy	3
2006-2009 is<1	284	310500	239	295500	1.13088	Israel	Infancy	4
2010-2013 is<1	450	341400	433	324800	0.988729	Israel	Infancy	5
2014-2016 is<1	436	272600	379	257400	1.08625	Israel	Infancy	6
1998-2000 is1-4	51	766200	45	726000	1.07387	Israel	Early childhood	2
2001-2005 is1-4	172	1400300	194	1328700	0.841265	Israel	Early childhood	3
2006-2009 is1-4	266	1201100	315	1140300	0.801698	Israel	Early childhood	4
2010-2013 is1-4	403	1306500	485	1244100	0.791242	Israel	Early childhood	5
2014-2016 is1-4	337	1057400	365	1004200	0.876835	Israel	Early childhood	6
1998-2000 is5-9	73	889000	83	844800	0.83579	Israel	Late childhood	2
2001-2005 is5-9	517	1612800	518	1530800	0.947324	Israel	Late childhood	3
2006-2009 is5-9	546	1411400	545	1340900	0.951793	Israel	Late childhood	4
2010-2013 is5-9	710	1495800	769	1422200	0.877848	Israel	Late childhood	5
2014-2016 is5-9	737	1207300	827	1149000	0.848139	Israel	Late childhood	6
1998-2000 is 10-14	115	853600	108	811900	1.0128	Israel	Puberty	2
2001-2005 is 10-14	575	1493400	595	1421200	0.919666	Israel	Puberty	3
2006-2009 is 10-14	985	1280100	1035	1217000	0.904779	Israel	Puberty	4
2010-2013 is 10-14	388	1375200	372	1305600	0.990223	Israel	Puberty	5
2014-2016 is 10-14	561	1104100	549	1051600	0.973269	Israel	Puberty	6
1998-2000 is 15-44	64	4043600	84	4024800	0.758362	Israel	Early adulthood	2
2001-2005 is 15-44	406	7299400	737	7228300	0.545516	Israel	Early adulthood	3
2006-2009 is 15-44	862	6269700	1487	6184800	0.571841	Israel	Early adulthood	4
2010-2013 is 15-44	866	6680900	1604	6604200	0.533702	Israel	Early adulthood	5
2014-2016 is 15-44	816	5292600	1161	5222000	0.693467	Israel	Early adulthood	6
1998-2000 is 65+	5	769500	4	1034900	1.68112	Israel	Old	2
2001-2005 is 65+	30	1406500	33	1897600	1.22651	Israel	Old	3
2006-2009 is 65+	111	1221800	167	1623500	0.883199	Israel	Old	4
2010-2013 is 65+	189	1394300	296	1805300	0.826729	Israel	Old	5
2014-2016 is 65+	250	1218600	358	1542300	0.883822	Israel	Old	6
1991-1994 Can <1	1438	813925	1491	772732	0.915642	Canada	Infancy	1
1995-1999 Can <1	1629	923103	1488	877448	1.04061	Canada	Infancy	2
2000-2004 Can <1	723	854845	729	812050	0.94212	Canada	Infancy	3
2005-2008 Can <1	673	729844	596	692148	1.07087	Canada	Infancy	4
2009-2012 Can <1	507	774030	516	735436	0.933567	Canada	Infancy	5
2013-2015 Can <1	327	586872	293	556985	1.05921	Canada	Infancy	6
1991-1994 Can 1-4	3904	3270622	4371	3118700	0.851672	Canada	Early childhood	1
1995-1999 Can 1-4	3970	3977514	4308	3784956	0.876928	Canada	Early childhood	2
2000-2004 Can 1-4	886	3594788	966	3428214	0.874684	Canada	Early childhood	3
2005-2008 Can 1-4	905	2865574	983	2710539	0.870841	Canada	Early childhood	4
2009-2012 Can 1-4	666	3078976	662	2931478	0.957848	Canada	Early childhood	5
2013-2015 Can 1-4	439	2368944	491	2251850	0.8499	Canada	Early childhood	6
1991-1994 Can 5-9	3537	3998680	4155	3806934	0.810443	Canada	Late childhood	1
1995-1999 Can 5-9	5214	5205550	5696	4959873	0.872178	Canada	Late childhood	2
2000-2004 Can 5-9	1607	5066878	1761	4829904	0.86987	Canada	Late childhood	3
2005-2008 Can 5-9	550	3737098	588	3545492	0.887416	Canada	Late childhood	4
2009-2012 Can 5-9	614	3713138	699	3521923	0.833163	Canada	Late childhood	5
2013-2015 Can 5-9	403	2947258	603	2805793	0.636246	Canada	Late childhood	6
1991-1994 Can10-14	1105	3988835	1307	3784590	0.802157	Canada	Puberty	1
1995-1999 Can10-14	2495	5177798	2860	4911865	0.827572	Canada	Puberty	2
2000-2004 Can10-14	2865	5394491	2921	5138632	0.934308	Canada	Puberty	3
2005-2008 Can10-14	897	4258765	878	4061458	0.974308	Canada	Puberty	4
2009-2012 Can10-14	705	3988617	992	3773523	0.67236	Canada	Puberty	5
2013-2015 Can10-14	595	2877277	674	2721796	0.835086	Canada	Puberty	6
1991-1994 Can15-39	573	23136677	1262	22575808	0.443035	Canada	Early adulthood	1
1995-1999 Can15-39	1144	28631306	2303	27876737	0.483652	Canada	Early adulthood	2
2000-2004 Can15-39	1247	28311824	1874	27413914	0.644318	Canada	Early adulthood	3
2005-2008 Can15-39	483	22669723	850	22070701	0.55322	Canada	Early adulthood	4
2009-2012 Can15-39	536	23265423	847	22880639	0.622356	Canada	Early adulthood	5
2013-2015 Can15-39	525	17972519	788	17635751	0.65376	Canada	Early adulthood	6
1991-1994 Can40-59	142	13368456	242	13340453	0.585548	Canada	Late adulthood	1
1995-1999 Can40-59	378	19299840	753	19448969	0.505871	Canada	Late adulthood	2
2000-2004 Can40-59	483	22484970	771	21675115	0.603896	Canada	Late adulthood	3
2005-2008 Can40-59	301	19727817	418	19754865	0.721083	Canada	Late adulthood	4
2009-2012 Can40-59	333	20294106	399	20196207	0.83056	Canada	Late adulthood	5
2013-2015 Can40-59	319	15286134	454	15240040	0.700524	Canada	Late adulthood	6
1991-1994 Can60+	42	7838053	65	9877784	0.814305	Canada	Old	1
1995-1999 Can60+	61	10572017	97	13153248	0.782408	Canada	Old	2
2000-2004 Can60+	98	11857171	172	14680222	0.705422	Canada	Old	3
2005-2008 Can60+	63	10903024	86	13216522	0.887999	Canada	Old	4
2009-2012 Can60+	108	12640220	129	14932454	0.989033	Canada	Old	5
2013-2015 Can60+	105	10779739	138	12486173	0.881315	Canada	Old	6
2005-2008 sp<1	413	987875	444	927330	0.873171	Spain	Infancy	4
2009-2011 sp<1	1097	773160	1071	724343	0.959604	Spain	Infancy	5
2013-2015 sp<1	1808	918151	1654	862875	1.0273	Spain	Infancy	6
2005-2008 sp1-4	160	3794558	160	3589856	0.946054	Spain	Early childhood	4
2009-2011 sp1-4	635	3109209	722	2919868	0.825943	Spain	Early childhood	5
2013-2015 sp1-4	1201	3976820	1427	3724208	0.788165	Spain	Early childhood	6
2005-2008 sp5-9	82	4339351	105	4109871	0.739653	Spain	Late childhood	4
2009-2011 sp5-9	520	3588374	578	3392779	0.850616	Spain	Late childhood	5
2013-2015 sp5-9	1297	5089372	1510	4784361	0.807463	Spain	Late childhood	6
2005-2008 sp10-14	121	4313278	166	4081909	0.689816	Spain	Puberty	4
2009-2011 sp10-14	388	3317278	432	3136343	0.84916	Spain	Puberty	5
2013-2015 sp10-14	1177	4670682	1370	4408885	0.810969	Spain	Puberty	6
2005-2008 sp15-44	61	41490493	117	39247953	0.493188	Spain	Early adulthood	4
2009-2011 sp15-44	372	30833875	668	29271285	0.528665	Spain	Early adulthood	5
2013-2015 sp15-44	762	38217940	1469	36894162	0.500753	Spain	Early adulthood	6
2005-2008 sp45-64	12	21119280	20	21652290	0.615143	Spain	Late adulthood	4
2009-2011 sp45-64	131	17342461	269	17658767	0.495871	Spain	Late adulthood	5
2013-2015 sp45-64	381	24642014	741	25029253	0.52225	Spain	Late adulthood	6
2005-2008 sp65+	3	12525111	9	17072564	0.454356	Spain	Old	4
2009-2011 sp65+	53	10083253	81	13562462	0.880093	Spain	Old	5
2013-2015 sp65+	126	14518870	250	19244405	0.66804	Spain	Old	6
1997-1999 NZ<1	102	87220	114	82770	0.849087	New Zealand	Infancy	2
2000-2004 NZ<1	478	143810	479	137430	0.953641	New Zealand	Infancy	3
2005-2008 NZ<1	114	124700	113	118800	0.961117	New Zealand	Infancy	4
2009-2012 NZ<1	365	129630	385	122890	0.898759	New Zealand	Infancy	5
2013-2015 NZ<1	224	91540	218	86630	0.972409	New Zealand	Infancy	6
1997-1999 NZ1-4	147	359100	123	338340	1.12603	New Zealand	Early childhood	2
2000-2004 NZ1-4	956	579430	940	551610	0.968191	New Zealand	Early childhood	3
2005-2008 NZ1-4	133	471700	181	449720	0.700567	New Zealand	Early childhood	4
2009-2012 NZ1-4	691	514690	738	487890	0.88756	New Zealand	Early childhood	5
2013-2015 NZ1-4	406	383960	415	364420	0.928526	New Zealand	Early childhood	6
1997-1999 NZ 5-9	170	470190	204	445340	0.789291	New Zealand	Late childhood	2
2000-2004 NZ 5-9	1265	761770	1382	718310	0.863119	New Zealand	Late childhood	3
2005-2008 NZ 5-9	208	597480	247	569910	0.803247	New Zealand	Late childhood	4
2009-2012 NZ 5-9	600	597440	696	570020	0.822504	New Zealand	Late childhood	5
2013-2015 NZ 5-9	285	472660	294	449330	0.92154	New Zealand	Late childhood	6
1997-1999 NZ 10-14	108	430550	111	409410	0.9252	New Zealand	Puberty	2
2000-2004 NZ 10-14	723	783560	737	746770	0.934944	New Zealand	Puberty	3
2005-2008 NZ 10-14	239	632720	278	600540	0.815987	New Zealand	Puberty	4
2009-2012 NZ 10-14	452	619270	466	587750	0.920588	New Zealand	Puberty	5
2013-2015 NZ 10-14	218	453750	181	432180	1.14717	New Zealand	Puberty	6
1997-1999 NZ 15-39	50	2114900	163	2168800	0.314566	New Zealand	Early adulthood	2
2000-2004 NZ 15-39	643	3479700	1311	3599400	0.507337	New Zealand	Early adulthood	3
2005-2008 NZ 15-39	447	2864800	875	2980600	0.531507	New Zealand	Early adulthood	4
2009-2012 NZ 15-39	947	2867900	1655	2975100	0.593594	New Zealand	Early adulthood	5
2013-2015 NZ 15-39	499	2219400	908	2253000	0.557879	New Zealand	Early adulthood	6
1997-1999 NZ 40-59	37	1380010	77	1396440	0.48624	New Zealand	Late adulthood	2
2000-2004 NZ 40-59	429	2532130	741	2606350	0.595917	New Zealand	Late adulthood	3
2005-2008 NZ 40-59	395	2224520	713	2326420	0.579374	New Zealand	Late adulthood	4
2009-2012 NZ 40-59	859	2302350	1314	2453900	0.69676	New Zealand	Late adulthood	5
2013-2015 NZ 40-59	629	1762020	852	1902240	0.797013	New Zealand	Late adulthood	6
1997-1999 NZ 60+	21	786300	33	966400	0.782121	New Zealand	Old	2
2000-2004 NZ 60+	156	1438800	262	1735400	0.718162	New Zealand	Old	3
2005-2008 NZ 60+	251	1311100	355	1536400	0.828541	New Zealand	Old	4
2009-2012 NZ 60+	415	1504800	578	1721400	0.821341	New Zealand	Old	5
2013-2015 NZ 60+	287	1261700	390	1426400	0.83196	New Zealand	Old	6
2008-2010 <1 czech	41	183088	43	174545	0.908998	Czech republic	Infancy	5
2011-2013 <1 czech	42	166107	52	158167	0.769084	Czech republic	Infancy	6
2008-2010 1-4 czech	39	686841	43	653199	0.862552	Czech republic	Early childhood	5
2011-2013 1-4 czech	38	723907	52	690471	0.697016	Czech republic	Early childhood	6
2008-2010 5-9 czech	112	725775	139	685661	0.761221	Czech republic	Late childhood	5
2011-2013 5-9 czech	42	806894	65	764960	0.612573	Czech republic	Late childhood	6
2008-2010 10-14 czech	535	712229	619	674804	0.818882	Czech republic	Puberty	5
2011-2013 10-14 czech	198	703772	210	664714	0.89053	Czech republic	Puberty	6
2008-2010 15-44 czech	325	6985782	368	6594086	0.833633	Czech republic	Early adulthood	5
2011-2013 15-44 czech	531	6740036	737	6384826	0.682518	Czech republic	Early adulthood	6
2008-2010 45-64 czech	31	4226444	65	4366628	0.492742	Czech republic	Late adulthood	5
2011-2013 45-64 czech	76	4177285	177	4258252	0.437701	Czech republic	Late adulthood	6
2008-2010 65+ czech	11	1920646	16	2871358	1.02781	Czech republic	Old	5
2011-2013 65+ czech	24	2166938	67	3127660	0.517023	Czech republic	Old	6
1990-1994 Eng<1	1779	1650100	1863	1574281	0.911035	England	Infancy	1
1995-1999 Eng<1	1061	1548332	1141	1471250	0.883593	England	Infancy	2
2000-2004 Eng<1	503	1467406	524	1397196	0.913995	England	Infancy	3
2005-2009 Eng<1	469	1639313	459	1563517	0.974543	England	Infancy	4
2010-2013 Eng<1	501	1396153	481	1327972	0.990715	England	Infancy	5
2014-2016 Eng<1	338	1023747	361	972516	0.889434	England	Infancy	6
1990-1994 Eng1-4	5649	6567014	6453	6289652	0.838433	England	Early childhood	1
1995-1999 Eng1-4	1484	6379242	1663	6065290	0.848446	England	Early childhood	2
2000-2004 Eng1-4	382	5971382	423	5693489	0.861047	England	Early childhood	3
2005-2009 Eng1-4	335	6179910	381	5891992	0.838301	England	Early childhood	4
2010-2013 Eng1-4	658	5472367	672	5220234	0.934053	England	Early childhood	5
2014-2016 Eng1-4	558	4252020	557	4046400	0.95335	England	Early childhood	6
1990-1994 Eng5-9	4934	7837723	6000	7491042	0.78596	England	Late childhood	1
1995-1999 Eng5-9	1268	8237116	1592	7867444	0.760737	England	Late childhood	2
2000-2004 Eng5-9	350	7960276	418	7574443	0.796736	England	Late childhood	3
2005-2009 Eng5-9	262	7562830	237	7216321	1.05483	England	Late childhood	4
2010-2013 Eng5-9	322	6241400	340	5954587	0.903538	England	Late childhood	5
2014-2016 Eng5-9	354	5149737	422	4908357	0.799543	England	Late childhood	6
1990-1994 Eng10-14	1063	7458538	1196	7122745	0.848781	England	Puberty	1
1995-1999 Eng10-14	328	7883325	411	7523512	0.761629	England	Puberty	2
2000-2004 Eng10-14	122	8283273	166	7900276	0.700958	England	Puberty	3
2005-2009 Eng10-14	344	8116315	355	7729722	0.922858	England	Puberty	4
2010-2013 Eng10-14	465	6226959	466	5933955	0.950901	England	Puberty	5
2014-2016 Eng10-14	465	4629155	454	4414449	0.976724	England	Puberty	6
1990-1994 Eng15-39	438	43358894	648	43053299	0.671162	England	Early adulthood	1
1995-1999 Eng15-39	222	42776131	365	42757902	0.60796	England	Early adulthood	2
2000-2004 Eng15-39	94	42913315	164	42737622	0.570824	England	Early adulthood	3
2005-2009 Eng15-39	392	43598621	577	43450016	0.67706	England	Early adulthood	4
2010-2013 Eng15-39	1232	35370021	1864	35005498	0.654133	England	Early adulthood	5
2014-2016 Eng15-39	1055	26884144	1604	26394869	0.64576	England	Early adulthood	6
1990-1994 Eng40-59	128	28708252	200	28834913	0.642824	England	Late adulthood	1
1995-1999 Eng40-59	90	30105807	127	30450481	0.716775	England	Late adulthood	2
2000-2004 Eng40-59	62	32254511	85	32764511	0.740945	England	Late adulthood	3
2005-2009 Eng40-59	322	34105418	476	34668582	0.687641	England	Late adulthood	4
2010-2013 Eng40-59	1271	28246414	1800	28792136	0.719753	England	Late adulthood	5
2014-2017 Eng40-59	1157	21679875	1745	22133997	0.676926	England	Late adulthood	6
1990-1994 Eng60+	34	21120253	60	28836518	0.773698	England	Old	1
1995-1999 Eng60+	17	21663893	42	28691097	0.536056	England	Old	2
2000-2004 Eng60+	17	22639357	21	28925384	1.0343	England	Old	3
2005-2009 Eng60+	96	24831217	125	30410773	0.940569	England	Old	4
2010-2013 Eng60+	437	21924509	581	25996962	0.891863	England	Old	5
2014-2017 Eng60+	439	17484724	560	20397022	0.914502	England	Old	6
2001-2004 Aus 0-4	1224	2605734	1246	2476305	0.93355	Australia	Early childhood	3
2005-2008 Aus 0-4	1380	2717002	1420	2574647	0.920913	Australia	Early childhood	4
2009-2012 Aus 0-4	7655	2994153	8015	2838614	0.90547	Australia	Early childhood	5
2013-2016 Aus 0-4	4237	3182200	4182	3016121	0.960275	Australia	Early childhood	6
2001-2004 Aus 5-9	824	2737970	742	2596179	1.053	Australia	Late childhood	3
2005-2008 Aus 5-9	998	2720285	1065	2587311	0.891282	Australia	Late childhood	4
2009-2012 Aus 5-9	10309	2829309	11172	2684014	0.875367	Australia	Late childhood	5
2013-2016 Aus 5-9	5865	3111021	6039	2947138	0.920027	Australia	Late childhood	6
2001-2004 Aus 10-14	2954	2795856	3001	2656688	0.935342	Australia	Puberty	3
2005-2008 Aus 10-14	1332	2841581	1247	2692709	1.0122	Australia	Puberty	4
2009-2012 Aus 10-14	7795	2845825	8178	2702958	0.905316	Australia	Puberty	5
2013-2016 Aus 10-14	5420	2894560	5628	2745041	0.913296	Australia	Puberty	6
2001-2004 Aus 15-44	3756	17061244	5005	16986706	0.747171	Australia	Early adulthood	3
2005-2008 Aus 15-44	4353	17726755	6854	17511830	0.627403	Australia	Early adulthood	4
2009-2012 Aus 15-44	10166	18933081	16244	18604942	0.614984	Australia	Early adulthood	5
2013-2016 Aus 15-44	5125	19870022	7603	19638277	0.666214	Australia	Early adulthood	6
2001-2004 Aus 45-64	3029	9293736	4327	9258029	0.697334	Australia	Late adulthood	3
2005-2008 Aus-45-64	4871	10215653	8078	10299138	0.607924	Australia	Late adulthood	4
2009-2012 Aus 45-64	11285	11012676	17267	11181255	0.663563	Australia	Late adulthood	5
2013-2016 Aus 45-64	5224	11466336	7899	11834649	0.682593	Australia	Late adulthood	6
2001-2004 Aus 64+	1156	4426317	1571	5528606	0.919083	Australia	Old	3
2005-2008 Aus 64+	3733	4883462	4632	5934258	0.979328	Australia	Old	4
2009-2012 Aus 64+	8268	5588193	11341	6590882	0.859847	Australia	Old	5
2013-2016 Aus 64+	4006	6519800	5558	7484711	0.827434	Australia	Old	6
2003- 2005 Neth <1	337	306005	331	306005	1.01813	Netherland	Infancy	3
2006- 2009 Neth <!	347	377435	341	377435	1.0176	Netherland	Infancy	4
2010- 2013 Neth <1	274	370344	304	370344	0.901316	Netherland	Infancy	5
2014- 2017 Neth <1	415	352728	416	352728	0.997596	Netherland	Infancy	6
2003-2005 Neth 1-4	1027	1256924	1081	1200601	0.907475	Netherland	Early childhood	3
2006-2009 Neth 1-4	739	1583344	779	1512205	0.90603	Netherland	Early childhood	4
2010-2013 Neth 1-4	463	1512738	506	1442354	0.872446	Netherland	Early childhood	5
2014-2017 Neth 1-4	655	1458258	714	1388613	0.873554	Netherland	Early childhood	6
2003-2005 Neth 5-9	2337	1513993	2580	1445130	0.864614	Netherland	Late childhood	3
2006-2009 Neth 5-9	1478	2059171	1573	1967182	0.897631	Netherland	Late childhood	4
2010-2013 Neth 5-9	1590	1998314	1569	1908842	0.968011	Netherland	Late childhood	5
2014-2017 Neth 5-9	990	1906787	1228	1818248	0.768755	Netherland	Late childhood	6
2003-2005 Neth 10-14	1534	1545308	1686	1475480	0.868732	Netherland	Puberty	3
2006-2009 Neth 10-14	3126	2017766	3498	1925546	0.85281	Netherland	Puberty	4
2010-2013 Neth 10-14	2781	2050159	2727	1958327	0.974122	Netherland	Puberty	5
2014-2017 Neth 10-14	2581	2045010	2766	1953501	0.891362	Netherland	Puberty	6
2003-2005 Neth 15-39	1363	8386588	2147	8164078	0.617996	Netherland	Early adulthood	3
2006-2009 Neth 15-39	3048	10700223	4186	10514460	0.7155	Netherland	Early adulthood	4
2010-2013 Neth 15-39	3498	10400029	4663	10230706	0.737947	Netherland	Early adulthood	5
2014-2017 Neth 15-39	2504	10444063	3919	10229468	0.62581	Netherland	Early adulthood	6
2003-2005 Neth 40-59	986	7090597	1394	6927735	0.691071	Netherland	Late adulthood	3
2006-2009 Neth 40-59	2071	9678200	2807	9504363	0.724546	Netherland	Late adulthood	4
2010-2013 Neth 40-59	2590	9833304	3438	9712172	0.744065	Netherland	Late adulthood	5
2014-2017 Neth 40-59	2368	9759376	3447	9714896	0.683843	Netherland	Late adulthood	6
2003-2005 Neth 60+	442	4027949	743	5124817	0.756881	Netherland	Old	3
2006-2009 Neth 60+	1055	6018251	1525	7365910	0.846718	Netherland	Old	4
2010-2013 Neth 60+	1469	6872280	2121	8097653	0.816093	Netherland	Old	5
2014-2017 Neth 60+	1577	7633258	2399	8750901	0.753606	Netherland	Old	6
	israel pertussis
	n male	N male	n female	N female	RR male	RR female	RR
1998-2000 is 45-64	6	1546500	25	1682200	0.387973	1.48615	0.261059
2001-2005 is 45-64	99	2932400	186	3184500	3.37607	5.84079	0.578017
2006-2009 is 45-64	280	2655500	509	2872600	10.5442	17.7191	0.595071
2010-2013 is 45-64	408	2925900	715	3133000	13.9444	22.8216	0.611019
2014-2016 is 45-64	584	2308200	724	2454700	25.3011	29.4944	0.857826
TOTAL	1377	12368500	2159	13327000	11.1331	16.2002	0.687221
1998-2000 is<1	97	201500	81	190800	48.139	42.4528	1.13394
2001-2005 is<1	320	360100	265	341900	88.8642	77.508	1.14652
2006-2009 is<1	284	310500	239	295500	91.4654	80.8799	1.13088
2010-2013 is<1	450	341400	433	324800	131.81	133.313	0.988729
2014-2016 is<1	436	272600	379	257400	159.941	147.242	1.08625
TOTAL	1587	1486100	1397	1410400	106.79	99.0499	1.07814
1998-2000 is1-4	51	766200	45	726000	6.65623	6.19835	1.07387
2001-2005 is1-4	172	1400300	194	1328700	12.2831	14.6007	0.841265
2006-2009 is1-4	266	1201100	315	1140300	22.1464	27.6243	0.801698
2010-2013 is1-4	403	1306500	485	1244100	30.8458	38.984	0.791242
2014-2016 is1-4	337	1057400	365	1004200	31.8706	36.3473	0.876835
TOTAL	1229	5731500	1404	5443300	21.4429	25.7932	0.83134
1998-2000 is5-9	73	889000	83	844800	8.21147	9.82481	0.83579
2001-2005 is5-9	517	1612800	518	1530800	32.0561	33.8385	0.947324
2006-2009 is5-9	546	1411400	545	1340900	38.685	40.6443	0.951793
2010-2013 is5-9	710	1495800	769	1422200	47.4662	54.0712	0.877848
2014-2016 is5-9	737	1207300	827	1149000	61.0453	71.9756	0.848139
TOTAL	2583	6616300	2742	6287700	39.0399	43.609	0.895228
1998-2000 is 10-14	115	853600	108	811900	13.4724	13.3021	1.0128
2001-2005 is 10-14	575	1493400	595	1421200	38.5027	41.866	0.919666
2006-2009 is 10-14	985	1280100	1035	1217000	76.9471	85.0452	0.904779
2010-2013 is 10-14	388	1375200	372	1305600	28.2141	28.4926	0.990223
2014-2016 is 10-14	561	1104100	549	1051600	50.8106	52.2062	0.973269
TOTAL	2624	6106400	2659	5807300	42.9713	45.7872	0.9385
1998-2000 is 15-44	64	4043600	84	4024800	1.58275	2.08706	0.758362
2001-2005 is 15-44	406	7299400	737	7228300	5.5621	10.196	0.545516
2006-2009 is 15-44	862	6269700	1487	6184800	13.7487	24.0428	0.571841
2010-2013 is 15-44	866	6680900	1604	6604200	12.9623	24.2876	0.533702
2014-2016 is 15-44	816	5292600	1161	5222000	15.4178	22.2329	0.693467
TOTAL	3014	29586200	5073	29264100	10.1872	17.3352	0.587658
1998-2000 is 65+	5	769500	4	1034900	0.649773	0.386511	1.68112
2001-2005 is 65+	30	1406500	33	1897600	2.13295	1.73904	1.22651
2006-2009 is 65+	111	1221800	167	1623500	9.08496	10.2864	0.883199
2010-2013 is 65+	189	1394300	296	1805300	13.5552	16.3962	0.826729
2014-2016 is 65+	250	1218600	358	1542300	20.5153	23.2121	0.883822
TOTAL	585	6010700	858	7903600	9.73264	10.8558	0.896538
		israel
Age	<1	1-4	5-9	10-14	15-44	45-64	65+
Males	106.79	21.44	39.04	42.97	10.19	11.13	9.73
Females	99.05	25.79	43.61	45.79	17.34	16.2	10.86
	n male	N male	n female	N female	RR male	RR female	RR
2001-2004 Aus 0-4	1224	2605734	1246	2476305	46.9733	50.3169	0.93355
2005-2008 Aus 0-4	1380	2717002	1420	2574647	50.7913	55.1532	0.920913
2009-2012 Aus 0-4	7655	2994153	8015	2838614	255.665	282.356	0.90547
2013-2016 Aus 0-4	4237	3182200	4182	3016121	133.147	138.655	0.960275
TOTAL	14496	11499089	14863	10905687	126.062	136.287	0.924978
2001-2004 Aus 5-9	824	2737970	742	2596179	30.0953	28.5805	1.053
2005-2008 Aus 5-9	998	2720285	1065	2587311	36.6873	41.1624	0.891282
2009-2012 Aus 5-9	10309	2829309	11172	2684014	364.365	416.242	0.875367
2013-2016 Aus 5-9	5865	3111021	6039	2947138	188.523	204.911	0.920027
TOTAL	17996	11398585	19018	10814642	157.879	175.854	0.897785
2001-2004 Aus 10-14	2954	2795856	3001	2656688	105.656	112.96	0.935342
2005-2008 Aus 10-14	1332	2841581	1247	2692709	46.8753	46.3102	1.0122
2009-2012 Aus 10-14	7795	2845825	8178	2702958	273.91	302.557	0.905316
2013-2016 Aus 10-14	5420	2894560	5628	2745041	187.248	205.024	0.913296
TOTAL	17501	11377822	18054	10797396	153.817	167.207	0.919918
2001-2004 Aus 15-44	3756	17061244	5005	16986706	22.0148	29.4642	0.747171
2005-2008 Aus 15-44	4353	17726755	6854	17511830	24.5561	39.1393	0.627403
2009-2012 Aus 15-44	10166	18933081	16244	18604942	53.6944	87.3101	0.614984
2013-2016 Aus 15-44	5125	19870022	7603	19638277	25.7926	38.7152	0.666214
TOTAL	23400	73591102	35706	72741755	31.7973	49.086	0.647788
2001-2004 Aus 45-64	3029	9293736	4327	9258029	32.5918	46.7378	0.697334
2005-2008 Aus-45-64	4871	10215653	8078	10299138	47.6817	78.4337	0.607924
2009-2012 Aus 45-64	11285	11012676	17267	11181255	102.473	154.428	0.663563
2013-2016 Aus 45-64	5224	11466336	7899	11834649	45.5595	66.7447	0.682593
TOTAL	24409	41988401	37571	42573071	58.1327	88.2506	0.658723
2001-2004 Aus 64+	1156	4426317	1571	5528606	26.1165	28.4158	0.919083
2005-2008 Aus 64+	3733	4883462	4632	5934258	76.4417	78.0553	0.979328
2009-2012 Aus 64+	8268	5588193	11341	6590882	147.955	172.071	0.859847
2013-2016 Aus 64+	4006	6519800	5558	7484711	61.4436	74.258	0.827434
TOTAL	17163	21417772	23102	25538457	80.1344	90.4597	0.885858
		Australia
Age	0-4	5-9	10-14	15-44	45-64	65+
Males	126.062	157.879	153.817	31.7973	58.1327	80.1344
Females	136.287	175.854	167.207	49.086	88.2506	90.4597
	n male	N male	n female	N female	RR male	RR female	RR
1991-1994 Can <1	1438	813925	1491	772732	176.675	192.952	0.915642
1995-1999 Can <1	1629	923103	1488	877448	176.47	169.583	1.04061
2000-2004 Can <1	723	854845	729	812050	84.5767	89.7728	0.94212
2005-2008 Can <1	673	729844	596	692148	92.2115	86.1088	1.07087
2009-2012 Can <1	507	774030	516	735436	65.5013	70.1625	0.933567
2013-2015 Can <1	327	586872	293	556985	55.7191	52.6046	1.05921
TOTAL	5297	4682619	5113	4446799	113.12	114.982	0.983814
1991-1994 Can 1-4	3904	3270622	4371	3118700	119.366	140.155	0.851672
1995-1999 Can 1-4	3970	3977514	4308	3784956	99.8111	113.819	0.876928
2000-2004 Can 1-4	886	3594788	966	3428214	24.6468	28.1779	0.874684
2005-2008 Can 1-4	905	2865574	983	2710539	31.5818	36.2658	0.870841
2009-2012 Can 1-4	666	3078976	662	2931478	21.6306	22.5825	0.957848
2013-2015 Can 1-4	439	2368944	491	2251850	18.5315	21.8043	0.8499
TOTAL	10770	19156418	11781	18225737	56.2214	64.6394	0.86977
1991-1994 Can 5-9	3537	3998680	4155	3806934	88.4542	109.143	0.810443
1995-1999 Can 5-9	5214	5205550	5696	4959873	100.162	114.842	0.872178
2000-2004 Can 5-9	1607	5066878	1761	4829904	31.7158	36.4604	0.86987
2005-2008 Can 5-9	550	3737098	588	3545492	14.7173	16.5844	0.887416
2009-2012 Can 5-9	614	3713138	699	3521923	16.5359	19.8471	0.833163
2013-2015 Can 5-9	403	2947258	603	2805793	13.6737	21.4913	0.636246
TOTAL	11925	24668602	13502	23469919	48.3408	57.529	0.840286
1991-1994 Can10-14	1105	3988835	1307	3784590	27.7023	34.5348	0.802157
1995-1999 Can10-14	2495	5177798	2860	4911865	48.1865	58.2264	0.827572
2000-2004 Can10-14	2865	5394491	2921	5138632	53.1097	56.8439	0.934308
2005-2008 Can10-14	897	4258765	878	4061458	21.0624	21.6179	0.974308
2009-2012 Can10-14	705	3988617	992	3773523	17.6753	26.2884	0.67236
2013-2015 Can10-14	595	2877277	674	2721796	20.6793	24.7631	0.835086
TOTAL	8662	25685783	9632	24391864	33.7229	39.4886	0.853992
1991-1994 Can15-39	573	23136677	1262	22575808	2.47659	5.59005	0.443035
1995-1999 Can15-39	1144	28631306	2303	27876737	3.99563	8.26137	0.483652
2000-2004 Can15-39	1247	28311824	1874	27413914	4.40452	6.83594	0.644318
2005-2008 Can15-39	483	22669723	850	22070701	2.1306	3.85126	0.55322
2009-2012 Can15-39	536	23265423	847	22880639	2.30385	3.70182	0.622356
2013-2015 Can15-39	525	17972519	788	17635751	2.92113	4.4682	0.65376
TOTAL	4508	143987472	7924	140453550	3.13083	5.64172	0.554942
1991-1994 Can40-59	142	13368456	242	13340453	1.0622	1.81403	0.585548
1995-1999 Can40-59	378	19299840	753	19448969	1.95857	3.87167	0.505871
2000-2004 Can40-59	483	22484970	771	21675115	2.1481	3.55707	0.603896
2005-2008 Can40-59	301	19727817	418	19754865	1.52576	2.11593	0.721083
2009-2012 Can40-59	333	20294106	399	20196207	1.64087	1.97562	0.83056
2013-2015 Can40-59	319	15286134	454	15240040	2.08686	2.97899	0.700524
TOTAL	1956	110461323	3037	109655649	1.77076	2.76958	0.639359
1991-1994 Can60+	42	7838053	65	9877784	0.535847	0.658042	0.814305
1995-1999 Can60+	61	10572017	97	13153248	0.576995	0.73746	0.782408
2000-2004 Can60+	98	11857171	172	14680222	0.826504	1.17164	0.705422
2005-2008 Can60+	63	10903024	86	13216522	0.577821	0.650701	0.887999
2009-2012 Can60+	108	12640220	129	14932454	0.854416	0.86389	0.989033
2013-2015 Can60+	105	10779739	138	12486173	0.97405	1.10522	0.881315
TOTAL	477	64590224	687	78346403	0.738502	0.876875	0.842197
		Canada
Age	<1	1-4	5-9	10-14	15-39	40-59	60+
Males	113.12	56.2214	48.3408	33.7229	3.13083	1.77076	0.738502
Females	114.982	64.6394	57.529	39.4886	5.64172	2.76958	0.876875
	n male	N male	n female	N female	RR male	RR female	RR
2008-2010 <1 czech	41	183088	43	174545	22.3936	24.6355	0.908998
2011-2013 <1 czech	42	166107	52	158167	25.2849	32.8766	0.769084
TOTAL	83	349195	95	332712	23.769	28.5532	0.832444
2008-2010 1-4 czech	39	686841	43	653199	5.67817	6.58299	0.862552
2011-2013 1-4 czech	38	723907	52	690471	5.24929	7.53109	0.697016
TOTAL	77	1410748	95	1343670	5.4581	7.07019	0.771988
2008-2010 5-9 czech	112	725775	139	685661	15.4318	20.2724	0.761221
2011-2013 5-9 czech	42	806894	65	764960	5.20514	8.49718	0.612573
TOTAL	154	1532669	204	1450621	10.0478	14.0629	0.71449
2008-2010 10-14 czech	535	712229	619	674804	75.1163	91.7303	0.818882
2011-2013 10-14 czech	198	703772	210	664714	28.1341	31.5925	0.89053
TOTAL	733	1416001	829	1339518	51.7655	61.8879	0.836439
2008-2010 15-44 czech	325	6985782	368	6594086	4.65231	5.58076	0.833633
2011-2013 15-44 czech	531	6740036	737	6384826	7.8783	11.543	0.682518		23.769		28.5532
TOTAL	856	13725818	1105	12978912	6.23642	8.51381	0.732507		5.4581		7.07019
2008-2010 45-64 czech	31	4226444	65	4366628	0.733477	1.48856	0.492742		10.0478		14.0629
2011-2013 45-64 czech	76	4177285	177	4258252	1.81936	4.15664	0.437701		51.7655		61.8879
TOTAL	107	8403729	242	8624880	1.27324	2.80584	0.453784		6.23642		8.51381
2008-2010 65+ czech	11	1920646	16	2871358	0.572724	0.557228	1.02781		1.27324		2.80584
2011-2013 65+ czech	24	2166938	67	3127660	1.10755	2.14218	0.517023		0.856252		1.38356
TOTAL	35	4087584	83	5999018	0.856252	1.38356	0.618876
		Czech rep
Age	<1	1-4	5-9	10-14	15-44	45-64	65+
Males	23.769	5.4581	10.0478	51.7655	6.23642	1.27324	0.856252
Females	28.5532	7.07019	14.0629	61.8879	8.51381	2.80584	1.38356
	n male	N male	n female	N female	RR male	RR female	RR
1990-1994 Eng<1	1779	1650100	1863	1574281	107.812	118.34	0.911035
1995-1999 Eng<1	1061	1548332	1141	1471250	68.5254	77.5531	0.883593
2000-2004 Eng<1	503	1467406	524	1397196	34.2782	37.5037	0.913995
2005-2009 Eng<1	469	1639313	459	1563517	28.6095	29.3569	0.974543
2010-2013 Eng<1	501	1396153	481	1327972	35.8843	36.2206	0.990715
2014-2016 Eng<1	338	1023747	361	972516	33.016	37.1202	0.889434
TOTAL	4651	8725051	4829	8306732	53.3063	58.1336	0.916962
1990-1994 Eng1-4	5649	6567014	6453	6289652	86.0208	102.597	0.838433
1995-1999 Eng1-4	1484	6379242	1663	6065290	23.263	27.4183	0.848446
2000-2004 Eng1-4	382	5971382	423	5693489	6.39718	7.42954	0.861047
2005-2009 Eng1-4	335	6179910	381	5891992	5.42079	6.4664	0.838301
2010-2013 Eng1-4	658	5472367	672	5220234	12.024	12.873	0.934053
2014-2016 Eng1-4	558	4252020	557	4046400	13.1232	13.7653	0.95335
TOTAL	9066	34821935	10149	33207057	26.0353	30.5628	0.851863
1990-1994 Eng5-9	4934	7837723	6000	7491042	62.952	80.0957	0.78596
1995-1999 Eng5-9	1268	8237116	1592	7867444	15.3937	20.2353	0.760737
2000-2004 Eng5-9	350	7960276	418	7574443	4.39683	5.51856	0.796736
2005-2009 Eng5-9	262	7562830	237	7216321	3.46431	3.28422	1.05483
2010-2013 Eng5-9	322	6241400	340	5954587	5.1591	5.70988	0.903538
2014-2016 Eng5-9	354	5149737	422	4908357	6.87414	8.59758	0.799543
TOTAL	7490	42989082	9009	41012194	17.423	21.9666	0.793159
1990-1994 Eng10-14	1063	7458538	1196	7122745	14.2521	16.7913	0.848781
1995-1999 Eng10-14	328	7883325	411	7523512	4.16068	5.46287	0.761629
2000-2004 Eng10-14	122	8283273	166	7900276	1.47285	2.10119	0.700958
2005-2009 Eng10-14	344	8116315	355	7729722	4.23838	4.59266	0.922858
2010-2013 Eng10-14	465	6226959	466	5933955	7.46753	7.85311	0.950901
2014-2016 Eng10-14	465	4629155	454	4414449	10.045	10.2844	0.976724
TOTAL	2787	42597565	3048	40624659	6.54263	7.50283	0.872021
1990-1994 Eng15-39	438	43358894	648	43053299	1.01017	1.50511	0.671162
1995-1999 Eng15-39	222	42776131	365	42757902	0.518981	0.853643	0.60796
2000-2004 Eng15-39	94	42913315	164	42737622	0.219046	0.383737	0.570824
2005-2009 Eng15-39	392	43598621	577	43450016	0.899111	1.32796	0.67706
2010-2013 Eng15-39	1232	35370021	1864	35005498	3.48318	5.32488	0.654133
2014-2016 Eng15-39	1055	26884144	1604	26394869	3.92425	6.07694	0.64576
TOTAL	3433	234901126	5222	233399206	1.46147	2.23737	0.653208
1990-1994 Eng40-59	128	28708252	200	28834913	0.445865	0.693604	0.642824			53.3063	58.1336
1995-1999 Eng40-59	90	30105807	127	30450481	0.298946	0.417071	0.716775			26.0353	30.5628
2000-2004 Eng40-59	62	32254511	85	32764511	0.192221	0.259427	0.740945			17.423	21.9666
2005-2009 Eng40-59	322	34105418	476	34668582	0.944132	1.373	0.687641			6.54263	7.50283
2010-2013 Eng40-59	1271	28246414	1800	28792136	4.49969	6.25171	0.719753			1.46147	2.23737
2014-2017 Eng40-59	1157	21679875	1745	22133997	5.33675	7.8838	0.676926			1.73044	2.49543
TOTAL	3030	175100277	4433	177644620	1.73044	2.49543	0.693442			0.802073	0.850802
1990-1994 Eng60+	34	21120253	60	28836518	0.160983	0.20807	0.773698
1995-1999 Eng60+	17	21663893	42	28691097	0.0784716	0.146387	0.536056
2000-2004 Eng60+	17	22639357	21	28925384	0.0750905	0.0726006	1.0343
2005-2009 Eng60+	96	24831217	125	30410773	0.38661	0.411039	0.940569
2010-2013 Eng60+	437	21924509	581	25996962	1.9932	2.23488	0.891863
2014-2017 Eng60+	439	17484724	560	20397022	2.51076	2.7455	0.914502
TOTAL	1040	129663953	1389	163257756	0.802073	0.850802	0.942726
		England
Age	<1	1-4	5-9	10-14	15-39	40-59	60+
Males	53.3063	26.0353	17.423	6.54263	1.46147	1.73044	0.802073
Females	58.1336	30.5628	21.9666	7.50283	2.23737	2.49543	0.850802
	n male	N male	n female	N female	RR male	RR female	RR
2003- 2005 Neth <1	337	306005	331	306005	110.129	108.168	1.01813
2006- 2009 Neth <!	347	377435	341	377435	91.9364	90.3467	1.0176
2010- 2013 Neth <1	274	370344	304	370344	73.9853	82.0858	0.901316
2014- 2017 Neth <1	415	352728	416	352728	117.654	117.938	0.997596
TOTAL	1373	1406512	1392	1406512	97.6174	98.9682	0.986351
2003-2005 Neth 1-4	1027	1256924	1081	1200601	81.7074	90.0382	0.907475
2006-2009 Neth 1-4	739	1583344	779	1512205	46.6734	51.5142	0.90603
2010-2013 Neth 1-4	463	1512738	506	1442354	30.6068	35.0815	0.872446
2014-2017 Neth 1-4	655	1458258	714	1388613	44.9166	51.4182	0.873554
TOTAL	2884	5811264	3080	5543773	49.6278	55.5578	0.893263
2003-2005 Neth 5-9	2337	1513993	2580	1445130	154.36	178.531	0.864614
2006-2009 Neth 5-9	1478	2059171	1573	1967182	71.7765	79.9621	0.897631
2010-2013 Neth 5-9	1590	1998314	1569	1908842	79.5671	82.1964	0.968011
2014-2017 Neth 5-9	990	1906787	1228	1818248	51.9198	67.5375	0.768755
TOTAL	6395	7478265	6950	7139402	85.5145	97.3471	0.878449
2003-2005 Neth 10-14	1534	1545308	1686	1475480	99.2682	114.268	0.868732
2006-2009 Neth 10-14	3126	2017766	3498	1925546	154.924	181.663	0.85281
2010-2013 Neth 10-14	2781	2050159	2727	1958327	135.648	139.252	0.974122
2014-2017 Neth 10-14	2581	2045010	2766	1953501	126.21	141.592	0.891362
TOTAL	10022	7658243	10677	7312854	130.866	146.003	0.89632
2003-2005 Neth 15-39	1363	8386588	2147	8164078	16.2521	26.2981	0.617996		97.6174	98.9682
2006-2009 Neth 15-39	3048	10700223	4186	10514460	28.4854	39.8118	0.7155		49.6278	55.5578
2010-2013 Neth 15-39	3498	10400029	4663	10230706	33.6345	45.5785	0.737947		85.5145	97.3471
2014-2017 Neth 15-39	2504	10444063	3919	10229468	23.9753	38.3109	0.62581		130.866	146.003
TOTAL	10413	39930903	14915	39138712	26.0775	38.1081	0.684305		26.0775	38.1081
2003-2005 Neth 40-59	986	7090597	1394	6927735	13.9057	20.122	0.691071		22.0426	30.9154
2006-2009 Neth 40-59	2071	9678200	2807	9504363	21.3986	29.5338	0.724546		18.5038	23.1362
2010-2013 Neth 40-59	2590	9833304	3438	9712172	26.3391	35.3989	0.744065
2014-2017 Neth 40-59	2368	9759376	3447	9714896	24.2638	35.4816	0.683843
TOTAL	8015	36361477	11086	35859166	22.0426	30.9154	0.712996
2003-2005 Neth 60+	442	4027949	743	5124817	10.9733	14.4981	0.756881
2006-2009 Neth 60+	1055	6018251	1525	7365910	17.53	20.7035	0.846718
2010-2013 Neth 60+	1469	6872280	2121	8097653	21.3757	26.1928	0.816093
2014-2017 Neth 60+	1577	7633258	2399	8750901	20.6596	27.4143	0.753606
TOTAL	4543	24551738	6788	29339281	18.5038	23.1362	0.799776
		Netherland
Age	<1	1-4	5-9	10-14	15-39	40-59	60+
Males	97.6174	49.6278	85.5145	130.866	26.0775	22.0426	18.5038
Females	98.9682	55.5578	97.3471	146.003	38.1081	30.9154	23.1362
	n male	N male	n female	N female	RR male	RR female	RR
1997-1999 NZ<1	102	87220	114	82770	116.946	137.731	0.849087
2000-2004 NZ<1	478	143810	479	137430	332.383	348.541	0.953641
2005-2008 NZ<1	114	124700	113	118800	91.4194	95.1178	0.961117
2009-2012 NZ<1	365	129630	385	122890	281.571	313.288	0.898759
2013-2015 NZ<1	224	91540	218	86630	244.702	251.645	0.972409
TOTAL	1283	576900	1309	548520	222.396	238.642	0.931921
1997-1999 NZ1-4	147	359100	123	338340	40.9357	36.354	1.12603
2000-2004 NZ1-4	956	579430	940	551610	164.99	170.41	0.968191
2005-2008 NZ1-4	133	471700	181	449720	28.1959	40.2473	0.700567
2009-2012 NZ1-4	691	514690	738	487890	134.256	151.264	0.88756
2013-2015 NZ1-4	406	383960	415	364420	105.74	113.88	0.928526
TOTAL	2333	2308880	2397	2191980	101.045	109.353	0.924021
1997-1999 NZ 5-9	170	470190	204	445340	36.1556	45.8077	0.789291
2000-2004 NZ 5-9	1265	761770	1382	718310	166.061	192.396	0.863119
2005-2008 NZ 5-9	208	597480	247	569910	34.8129	43.3402	0.803247
2009-2012 NZ 5-9	600	597440	696	570020	100.428	122.101	0.822504
2013-2015 NZ 5-9	285	472660	294	449330	60.297	65.4308	0.92154
TOTAL	2528	2899540	2823	2752910	87.1862	102.546	0.850216
1997-1999 NZ 10-14	108	430550	111	409410	25.0842	27.1122	0.9252
2000-2004 NZ 10-14	723	783560	737	746770	92.2712	98.6917	0.934944
2005-2008 NZ 10-14	239	632720	278	600540	37.7734	46.2917	0.815987
2009-2012 NZ 10-14	452	619270	466	587750	72.9892	79.2854	0.920588
2013-2015 NZ 10-14	218	453750	181	432180	48.0441	41.8807	1.14717
TOTAL	1740	2919850	1773	2776650	59.5921	63.8539	0.933257
1997-1999 NZ 15-39	50	2114900	163	2168800	2.36418	7.51568	0.314566
2000-2004 NZ 15-39	643	3479700	1311	3599400	18.4786	36.4227	0.507337
2005-2008 NZ 15-39	447	2864800	875	2980600	15.6032	29.3565	0.531507		222.396	238.642
2009-2012 NZ 15-39	947	2867900	1655	2975100	33.0207	55.6284	0.593594		101.045	109.353
2013-2015 NZ 15-39	499	2219400	908	2253000	22.4836	40.3018	0.557879		87.1862	102.546
TOTAL	2586	13546700	4912	13976900	19.0895	35.1437	0.543185		59.5921	63.8539
1997-1999 NZ 40-59	37	1380010	77	1396440	2.68114	5.51402	0.48624		19.0895	35.1437
2000-2004 NZ 40-59	429	2532130	741	2606350	16.9423	28.4306	0.595917		23.0271	34.5988
2005-2008 NZ 40-59	395	2224520	713	2326420	17.7566	30.6479	0.579374		17.9288	21.9063
2009-2012 NZ 40-59	859	2302350	1314	2453900	37.3097	53.5474	0.69676
2013-2015 NZ 40-59	629	1762020	852	1902240	35.6977	44.7893	0.797013
TOTAL	2349	10201030	3697	10685350	23.0271	34.5988	0.665546
1997-1999 NZ 60+	21	786300	33	966400	2.67074	3.41474	0.782121
2000-2004 NZ 60+	156	1438800	262	1735400	10.8424	15.0974	0.718162
2005-2008 NZ 60+	251	1311100	355	1536400	19.1442	23.106	0.828541
2009-2012 NZ 60+	415	1504800	578	1721400	27.5784	33.5773	0.821341
2013-2015 NZ 60+	287	1261700	390	1426400	22.7471	27.3416	0.83196
TOTAL	1130	6302700	1618	7386000	17.9288	21.9063	0.818432
			NEW ZEALAND
Age	<1	1-4	5-9	10-14	15-39	40-59	60+
Males	222.396	101.045	87.1862	59.5921	19.0895	23.0271	17.9288
Females	238.642	109.353	102.546	63.8539	35.1437	34.5988	21.9063
	n male	N male	n female	N female	RR male	RR female	RR
2005-2008 sp<1	413	987875	444	927330	41.8069	47.8794	0.873171
2009-2011 sp<1	1097	773160	1071	724343	141.885	147.858	0.959604
2013-2015 sp<1	1808	918151	1654	862875	196.918	191.685	1.0273
TOTAL	3318	2679186	3169	2514548	123.844	126.027	0.982678
2005-2008 sp1-4	160	3794558	160	3589856	4.21656	4.457	0.946054
2009-2011 sp1-4	635	3109209	722	2919868	20.4232	24.7271	0.825943
2013-2015 sp1-4	1201	3976820	1427	3724208	30.2	38.3169	0.788165
TOTAL	1996	10880587	2309	10233932	18.3446	22.5622	0.813068
2005-2008 sp5-9	82	4339351	105	4109871	1.88968	2.55482	0.739653
2009-2011 sp5-9	520	3588374	578	3392779	14.4912	17.0362	0.850616
2013-2015 sp5-9	1297	5089372	1510	4784361	25.4845	31.5612	0.807463
TOTAL	1899	13017097	2193	12287011	14.5885	17.8481	0.81737
2005-2008 sp10-14	121	4313278	166	4081909	2.80529	4.06672	0.689816
2009-2011 sp10-14	388	3317278	432	3136343	11.6963	13.774	0.84916
2013-2015 sp10-14	1177	4670682	1370	4408885	25.1997	31.0736	0.810969
TOTAL	1686	12301238	1968	11627137	13.7059	16.9259	0.80976
2005-2008 sp15-44	61	41490493	117	39247953	0.147022	0.298105	0.493188
2009-2011 sp15-44	372	30833875	668	29271285	1.20647	2.2821	0.528665
2013-2015 sp15-44	762	38217940	1469	36894162	1.99383	3.98166	0.500753
TOTAL	1195	110542308	2254	105413400	1.08103	2.13825	0.50557
2005-2008 sp45-64	12	21119280	20	21652290	0.0568201	0.092369	0.615143
2009-2011 sp45-64	131	17342461	269	17658767	0.755371	1.52332	0.495871
2013-2015 sp45-64	381	24642014	741	25029253	1.54614	2.96054	0.52225
TOTAL	524	63103755	1030	64340310	0.830378	1.60086	0.518707
2005-2008 sp65+	3	12525111	9	17072564	0.0239519	0.0527162	0.454356
2009-2011 sp65+	53	10083253	81	13562462	0.525624	0.597237	0.880093
2013-2015 sp65+	126	14518870	250	19244405	0.867836	1.29908	0.66804
TOTAL	182	37127234	340	49879431	0.490206	0.681644	0.719153
			SPAIN
Age	<1	1-4	5-9	10-14	15-44	45-64	65+
Males	123.844	18.3446	14.5885	13.7059	1.08103	0.830378	0.490206
Females	126.027	22.5622	17.8481	16.9259	2.13825	1.60086	0.681644

## Sheet: raw data by every year
Years	Age	Country	n male	N male	n female	N female
1998	>1	Israel	7	65400	8	62000
1999	>1	Israel	31	67300	38	63700
2000	>1	Israel	59	68800	35	65100
2001	>1	Israel	57	69900	41	66100
2002	>1	Israel	55	70400	47	67000
2003	>1	Israel	77	72300	64	69000
2004	>1	Israel	88	73800	80	70000
2005	>1	Israel	43	73700	33	69800
2006	>1	Israel	57	74600	37	70700
2007	>1	Israel	101	76600	83	72700
2008	>1	Israel	94	78700	79	75000
2009	>1	Israel	32	80600	40	77100
2010	>1	Israel	36	83300	41	79200
2011	>1	Israel	130	84600	115	80400
2012	>1	Israel	160	86000	181	82100
2013	>1	Israel	124	87500	96	83100
2014	>1	Israel	124	89200	84	84200
2015	>1	Israel	257	91100	236	86000
2016	>1	Israel	55	92300	59	87200
1998	1-4	Israel	3	248100	5	235000
1999	1-4	Israel	23	255200	19	241900
2000	1-4	Israel	25	262900	21	249100
2001	1-4	Israel	25	269900	18	255700
2002	1-4	Israel	27	275800	49	261300
2003	1-4	Israel	35	279800	29	265500
2004	1-4	Israel	65	284700	60	270500
2005	1-4	Israel	20	290100	38	275700
2006	1-4	Israel	63	294200	70	279700
2007	1-4	Israel	89	298500	114	283500
2008	1-4	Israel	73	302600	89	286900
2009	1-4	Israel	41	305800	42	290200
2010	1-4	Israel	38	313200	42	298000
2011	1-4	Israel	125	322300	172	307100
2012	1-4	Israel	166	331500	181	315600
2013	1-4	Israel	74	339500	90	323400
2014	1-4	Israel	77	346400	76	329600
2015	1-4	Israel	215	352300	247	334600
2016	1-4	Israel	45	358700	42	340000
1998	5-9	Israel	5	290300	12	276000
1999	5-9	Israel	21	296100	33	281300
2000	5-9	Israel	47	302600	38	287500
2001	5-9	Israel	73	309300	80	294000
2002	5-9	Israel	63	315700	61	299600
2003	5-9	Israel	114	322000	123	305500
2004	5-9	Israel	194	329100	190	312300
2005	5-9	Israel	73	336700	64	319400
2006	5-9	Israel	107	344100	152	326300
2007	5-9	Israel	244	350800	213	333000
2008	5-9	Israel	145	357500	125	340000
2009	5-9	Israel	50	359000	55	341600
2010	5-9	Israel	68	364900	64	347000
2011	5-9	Israel	243	370200	233	352000
2012	5-9	Israel	245	377000	326	358500
2013	5-9	Israel	154	383700	146	364700
2014	5-9	Israel	140	391500	150	372400
2015	5-9	Israel	491	402400	586	383000
2016	5-9	Israel	106	413400	91	393600
1998	10-14	Israel	11	281400	12	267300
1999	10-14	Israel	45	284300	45	270400
2000	10-14	Israel	59	287900	51	274200
2001	10-14	Israel	78	291100	72	277300
2002	10-14	Israel	61	294600	74	280500
2003	10-14	Israel	132	298500	138	284000
2004	10-14	Israel	226	302300	213	287500
2005	10-14	Israel	78	306900	98	291900
2006	10-14	Israel	190	312400	219	297200
2007	10-14	Israel	450	318500	457	302700
2008	10-14	Israel	237	325100	252	308700
2009	10-14	Israel	108	324100	107	308400
2010	10-14	Israel	77	331800	68	315500
2011	10-14	Israel	106	342500	110	323000
2012	10-14	Israel	111	346700	120	329800
2013	10-14	Israel	94	354200	74	337300
2014	10-14	Israel	114	361800	115	344700
2015	10-14	Israel	389	368100	379	350600
2016	10-14	Israel	58	374200	55	356300
1998	15-44	Israel	6	1314600	11	1310300
1999	15-44	Israel	23	1347400	25	1340900
2000	15-44	Israel	35	1381600	48	1373600
2001	15-44	Israel	35	1412300	68	1402300
2002	15-44	Israel	34	1438500	52	1426500
2003	15-44	Israel	89	1460900	126	1446900
2004	15-44	Israel	135	1482700	280	1466400
2005	15-44	Israel	113	1505000	211	1486200
2006	15-44	Israel	179	1527800	278	1507100
2007	15-44	Israel	252	1551800	438	1529600
2008	15-44	Israel	248	1576900	478	1552800
2009	15-44	Israel	183	1613200	293	1595300
2010	15-44	Israel	170	1634500	347	1616000
2011	15-44	Israel	270	1651900	483	1636100
2012	15-44	Israel	256	1683900	486	1663000
2013	15-44	Israel	170	1710600	288	1689100
2014	15-44	Israel	159	1737100	201	1714700
2015	15-44	Israel	524	1764300	779	1741000
2016	15-44	Israel	133	1791200	181	1766300
1998	45-64	Israel	0	494300	2	537600
1999	45-64	Israel	3	515400	9	560600
2000	45-64	Israel	3	536800	14	584000
2001	45-64	Israel	8	555600	8	604600
2002	45-64	Israel	11	571500	13	621400
2003	45-64	Israel	13	586200	29	636500
2004	45-64	Israel	33	601500	67	652300
2005	45-64	Israel	34	617600	69	669700
2006	45-64	Israel	51	634300	86	687600
2007	45-64	Israel	65	651100	125	706100
2008	45-64	Israel	91	668200	176	724800
2009	45-64	Israel	73	701900	122	754100
2010	45-64	Israel	74	717600	133	770000
2011	45-64	Israel	80	729300	208	782500
2012	45-64	Israel	142	735500	233	786800
2013	45-64	Israel	112	743500	141	793700
2014	45-64	Israel	87	755800	111	805400
2015	45-64	Israel	415	769200	498	818100
2016	45-64	Israel	82	783200	115	831200
1999	65+	Israel	4	256100	2	344600
2000	65+	Israel	1	262000	2	353300
2001	65+	Israel	0	268200	1	362700
2002	65+	Israel	5	275300	5	372000
2003	65+	Israel	1	282000	3	380700
2004	65+	Israel	11	287800	9	388000
2005	65+	Israel	13	293200	15	394200
2006	65+	Israel	20	298100	34	396500
2007	65+	Israel	19	301900	28	403100
2008	65+	Israel	42	305100	59	406500
2009	65+	Israel	30	316700	46	417400
2010	65+	Israel	34	326000	58	426400
2011	65+	Israel	37	340400	73	443500
2012	65+	Israel	59	355600	96	458500
2013	65+	Israel	59	372300	69	476900
2014	65+	Israel	42	388500	40	494300
2015	65+	Israel	165	405800	244	513700
2016	65+	Israel	43	424300	74	534300
1991	>1	Canada	235	208472	246	198211
1992	>1	Canada	257	206365	257	196526
1993	>1	Canada	419	201468	477	190681
1994	>1	Canada	527	197620	511	187314
1995	>1	Canada	476	196045	432	185651
1996	>1	Canada	275	193619	276	185299
1997	>1	Canada	223	183772	218	172823
1998	>1	Canada	370	176303	320	168609
1999	>1	Canada	285	173364	242	165066
2000	>1	Canada	185	173608	164	165198
2001	>1	Canada	127	170145	133	161730
2002	>1	Canada	128	168027	136	159892
2003	>1	Canada	126	169342	145	160874
2004	>1	Canada	157	173723	151	164356
2005	>1	Canada	160	174385	115	164900
2006	>1	Canada	194	180209	162	169739
2007	>1	Canada	146	184651	144	175328
2008	>1	Canada	173	190599	175	182181
2009	>1	Canada	130	193937	153	183837
2010	>1	Canada	71	193740	68	184121
2011	>1	Canada	72	192789	76	183532
2012	>1	Canada	234	193564	219	183946
2013	>1	Canada	90	195532	79	184715
2014	>1	Canada	88	195019	78	185601
2015	>1	Canada	149	196321	136	186669
1991	1-4	Canada	448	793738	469	758021
1992	1-4	Canada	659	814186	721	776339
1993	1-4	Canada	1209	830145	1372	791373
1994	1-4	Canada	1588	832553	1809	792967
1995	1-4	Canada	1504	821529	1689	781656
1996	1-4	Canada	767	810815	760	770878
1997	1-4	Canada	531	799385	525	760877
1998	1-4	Canada	842	783008	1001	744321
1999	1-4	Canada	326	762777	333	727224
2000	1-4	Canada	264	742682	286	709503
2001	1-4	Canada	160	729606	163	696700
2002	1-4	Canada	188	715337	185	683152
2003	1-4	Canada	142	705461	169	671968
2004	1-4	Canada	132	701702	163	666891
2005	1-4	Canada	168	703806	237	666316
2006	1-4	Canada	330	711756	320	671662
2007	1-4	Canada	203	718764	177	679482
2008	1-4	Canada	204	731248	249	693079
2009	1-4	Canada	195	746285	188	710062
2010	1-4	Canada	60	766124	61	729408
2011	1-4	Canada	71	780023	77	742720
2012	1-4	Canada	340	786544	336	749288
2013	1-4	Canada	87	788472	92	750205
2014	1-4	Canada	111	789893	109	750610
2015	1-4	Canada	241	790579	290	751035
1991	5-9	Canada	301	991222	356	943493
1992	5-9	Canada	529	997989	634	950345
1993	5-9	Canada	1103	1001051	1268	953369
1994	5-9	Canada	1604	1008418	1897	959727
1995	5-9	Canada	1467	1020229	1741	971748
1996	5-9	Canada	848	1032535	916	983372
1997	5-9	Canada	664	1044795	750	995803
1998	5-9	Canada	1513	1054772	1578	1005403
1999	5-9	Canada	722	1053219	711	1003547
2000	5-9	Canada	627	1043801	664	993742
2001	5-9	Canada	338	1032267	372	984965
2002	5-9	Canada	252	1018687	297	970212
2003	5-9	Canada	220	997054	223	950792
2004	5-9	Canada	170	975069	205	930193
2005	5-9	Canada	144	954822	177	910174
2006	5-9	Canada	151	936683	172	888022
2007	5-9	Canada	101	925462	90	876674
2008	5-9	Canada	154	920131	149	870622
2009	5-9	Canada	134	921008	157	871143
2010	5-9	Canada	50	920003	63	871350
2011	5-9	Canada	44	928247	64	882186
2012	5-9	Canada	386	943880	415	897244
2013	5-9	Canada	97	964757	120	917930
2014	5-9	Canada	113	982801	123	935522
2015	5-9	Canada	193	999700	360	952341
1991	10-14	Canada	102	975794	109	926609
1992	10-14	Canada	163	991139	206	939534
1993	10-14	Canada	353	1005051	422	952918
1994	10-14	Canada	487	1016851	570	965529
1995	10-14	Canada	437	1024939	551	972711
1996	10-14	Canada	306	1031504	393	977842
1997	10-14	Canada	337	1037539	388	983240
1998	10-14	Canada	818	1040150	883	986735
1999	10-14	Canada	597	1043666	645	991337
2000	10-14	Canada	732	1053180	710	1003252
2001	10-14	Canada	478	1065108	470	1014883
2002	10-14	Canada	560	1083316	629	1031707
2003	10-14	Canada	580	1096072	566	1043399
2004	10-14	Canada	515	1096815	546	1045391
2005	10-14	Canada	351	1087060	385	1037939
2006	10-14	Canada	221	1070996	185	1025312
2007	10-14	Canada	142	1058195	134	1008019
2008	10-14	Canada	183	1042514	174	990188
2009	10-14	Canada	132	1025323	161	971961
2010	10-14	Canada	52	1006518	71	953208
2011	10-14	Canada	47	986810	58	931354
2012	10-14	Canada	474	969966	702	917000
2013	10-14	Canada	102	960446	136	908049
2014	10-14	Canada	131	959044	153	906774
2015	10-14	Canada	362	957787	385	906973
1991	15-39	Canada	69	5801637	119	5652876
1992	15-39	Canada	64	5788392	149	5654889
1993	15-39	Canada	212	5778197	437	5640751
1994	15-39	Canada	228	5768451	557	5627292
1995	15-39	Canada	213	5756336	488	5613632
1996	15-39	Canada	147	5747179	304	5606476
1997	15-39	Canada	133	5738277	312	5581691
1998	15-39	Canada	381	5703348	704	5550824
1999	15-39	Canada	270	5686166	495	5524114
2000	15-39	Canada	305	5678521	435	5505389
2001	15-39	Canada	153	5681395	261	5498627
2002	15-39	Canada	207	5675338	308	5492466
2003	15-39	Canada	304	5646931	414	5466462
2004	15-39	Canada	278	5629639	456	5450970
2005	15-39	Canada	178	5632297	295	5460038
2006	15-39	Canada	124	5653618	222	5489176
2007	15-39	Canada	63	5674438	147	5533886
2008	15-39	Canada	118	5709370	186	5587601
2009	15-39	Canada	81	5753378	150	5645790
2010	15-39	Canada	66	5795256	91	5701474
2011	15-39	Canada	46	5824166	69	5740023
2012	15-39	Canada	343	5892623	537	5793352
2013	15-39	Canada	94	5949347	157	5844255
2014	15-39	Canada	138	6003669	182	5888401
2015	15-39	Canada	293	6019503	449	5903095
1991	40-59	Canada	17	3205704	15	3177898
1992	40-59	Canada	23	3287591	27	3273913
1993	40-59	Canada	49	3382332	75	3382477
1994	40-59	Canada	53	3492829	125	3506165
1995	40-59	Canada	48	3610312	140	3632858
1996	40-59	Canada	51	3728130	86	3756991
1997	40-59	Canada	52	3860943	98	3890109
1998	40-59	Canada	127	3988946	247	4021308
1999	40-59	Canada	100	4111509	182	4147703
2000	40-59	Canada	108	4241288	157	4278279
2001	40-59	Canada	76	4374514	135	4409166
2002	40-59	Canada	99	4504674	147	3566644
2003	40-59	Canada	105	4624810	163	4655141
2004	40-59	Canada	95	4739684	169	4765885
2005	40-59	Canada	96	4845891	139	4867359
2006	40-59	Canada	93	4923168	118	4936937
2007	40-59	Canada	47	4961396	65	4962745
2008	40-59	Canada	65	4997362	96	4987824
2009	40-59	Canada	44	5034512	70	5015459
2010	40-59	Canada	41	5065563	45	5039674
2011	40-59	Canada	22	5088719	28	5061458
2012	40-59	Canada	226	5105312	256	5079616
2013	40-59	Canada	67	5109044	94	5086931
2014	40-59	Canada	72	5099131	112	5083022
2015	40-59	Canada	180	5077959	248	5070087
1991	60+	Canada	9	1902476	8	2406254
1992	60+	Canada	8	1943213	9	2452140
1993	60+	Canada	7	1979889	29	2492649
1994	60+	Canada	18	2012475	19	2526741
1995	60+	Canada	14	2045015	16	2560990
1996	60+	Canada	8	2078243	12	2595565
1997	60+	Canada	6	2112770	13	2629341
1998	60+	Canada	19	2148741	32	2664661
1999	60+	Canada	14	2187248	24	2702691
2000	60+	Canada	17	2229257	28	2742670
2001	60+	Canada	19	2313355	42	2888135
2002	60+	Canada	14	2371093	27	2947873
2003	60+	Canada	27	2434964	42	3015360
2004	60+	Canada	21	2508502	33	3086184
2005	60+	Canada	12	2580273	30	3157104
2006	60+	Canada	23	2668016	20	3245211
2007	60+	Canada	8	2772414	20	3353474
2008	60+	Canada	20	2882321	16	3460733
2009	60+	Canada	11	2988779	17	3567097
2010	60+	Canada	7	3100757	4	3677078
2011	60+	Canada	10	3215205	7	3785548
2012	60+	Canada	80	3335479	101	3902731
2013	60+	Canada	25	3459777	34	4029910
2014	60+	Canada	22	3594000	43	4161761
2015	60+	Canada	58	3725962	61	4294502
2005	>1	Spain	92	235216	96	221161
2006	>1	Spain	71	243305	85	228704
2007	>1	Spain	110	249535	113	234149
2008	>1	Spain	140	259819	150	243316
2009	>1	Spain	120	268221	118	251304
2010	>1	Spain	179	255371	174	238603
2011	>1	Spain	485	249568	493	234436
2012	>1	Spain	313	245029	286	230574
2013	>1	Spain	381	233648	357	219646
2014	>1	Spain	493	219350	468	206320
2015	>1	Spain	934	220124	829	206335
2005	1-4	Spain	18	898889	19	854504
2006	1-4	Spain	33	932807	36	882437
2007	1-4	Spain	50	966666	41	913363
2008	1-4	Spain	59	996196	64	939552
2009	1-4	Spain	46	1020067	62	960175
2010	1-4	Spain	44	1042508	53	979307
2011	1-4	Spain	169	1046634	205	980386
2012	1-4	Spain	376	1037850	402	972036
2013	1-4	Spain	209	1016613	232	947033
2014	1-4	Spain	240	978112	330	917620
2015	1-4	Spain	752	944245	865	887518
2005	5-9	Spain	15	1030971	21	976973
2006	5-9	Spain	15	1065270	21	1009154
2007	5-9	Spain	21	1102741	25	1044265
2008	5-9	Spain	31	1140369	38	1079479
2009	5-9	Spain	29	1172489	28	1109150
2010	5-9	Spain	57	1196139	85	1131024
2011	5-9	Spain	186	1219746	209	1152605
2012	5-9	Spain	248	1245233	256	1174409
2013	5-9	Spain	170	1266862	199	1191964
2014	5-9	Spain	265	1286937	301	1.20852e+06
2015	5-9	Spain	862	1290340	1010	1209463
2005	10-14	Spain	26	1080224	27	1021898
2006	10-14	Spain	22	1075734	28	1017659
2007	10-14	Spain	40	1076070	63	1019260
2008	10-14	Spain	33	1081250	48	1023092
2009	10-14	Spain	20	1089099	20	1029962
2010	10-14	Spain	61	1104277	68	1044597
2011	10-14	Spain	111	1123902	115	1061784
2012	10-14	Spain	196	1140358	229	1076356
2013	10-14	Spain	150	1156189	172	1090978
2014	10-14	Spain	310	1177163	322	1111372
2015	10-14	Spain	717	1196972	876	1.13018e+06
2005	15-44	Spain	7	10205790	26	9686564
2006	15-44	Spain	9	10286577	15	9749485
2007	15-44	Spain	17	10451869	26	9874128
2008	15-44	Spain	28	10546257	50	9937776
2009	15-44	Spain	17	10452521	40	9881454
2010	15-44	Spain	34	10279391	65	9758494
2011	15-44	Spain	122	10101963	190	9631337
2012	15-44	Spain	199	9880981	373	9477613
2013	15-44	Spain	135	9598468	247	9259239
2014	15-44	Spain	171	9.47373e+06	325	9166070
2015	15-44	Spain	456	9264758	897	8.99124e+06
2005	45-64	Spain	3	5042615	4	5185221
2006	45-64	Spain	2	5189850	2	5327516
2007	45-64	Spain	2	5365298	7	5497142
2008	45-64	Spain	5	5521517	7	5642411
2009	45-64	Spain	5	5654809	11	5768114
2010	45-64	Spain	19	5780853	17	5886696
2011	45-64	Spain	35	5906799	76	6003957
2012	45-64	Spain	72	6025045	165	6120879
2013	45-64	Spain	55	6111538	93	6207864
2014	45-64	Spain	66	6200759	148	6.30414e+06
2015	45-64	Spain	260	6.30467e+06	500	6.39637e+06
2005	65+	Spain	0	3048691	1	4176441
2006	65+	Spain	0	3110884	1	4245741
2007	65+	Spain	1	3152983	5	4292268
2008	65+	Spain	2	3212553	2	4358114
2009	65+	Spain	3	3283845	5	4435845
2010	65+	Spain	0	3362257	5	4521834
2011	65+	Spain	13	3437151	21	4604783
2012	65+	Spain	37	3499174	50	4669201
2013	65+	Spain	12	3578554	33	4753989
2014	65+	Spain	32	3716976	54	4.91071e+06
2015	65+	Spain	82	3.72417e+06	163	4.91051e+06
1997	>1	New Zealand	20	29120	31	27810
1998	>1	New Zealand	8	29460	16	27900
1999	>1	New Zealand	74	28640	67	27060
2000	>1	New Zealand	205	29090	208	27620
2001	>1	New Zealand	75	28550	80	27400
2002	>1	New Zealand	65	27980	61	27000
2003	>1	New Zealand	47	28670	41	27230
2004	>1	New Zealand	86	29520	89	28180
2005	>1	New Zealand	67	29660	55	28260
2006	>1	New Zealand	12	30160	25	28910
2007	>1	New Zealand	17	31880	10	30250
2008	>1	New Zealand	18	33000	23	31380
2009	>1	New Zealand	60	33080	57	30960
2010	>1	New Zealand	39	32960	47	31390
2011	>1	New Zealand	59	32240	69	30630
2012	>1	New Zealand	207	31350	212	29910
2013	>1	New Zealand	134	30880	130	29420
2014	>1	New Zealand	47	30170	41	28510
2015	>1	New Zealand	43	30490	47	28700
1997	1-4	New Zealand	31	121270	26	113780
1998	1-4	New Zealand	8	119570	14	112750
1999	1-4	New Zealand	108	118260	83	111810
2000	1-4	New Zealand	458	116510	419	110140
2001	1-4	New Zealand	152	115540	166	109740
2002	1-4	New Zealand	125	115900	108	110340
2003	1-4	New Zealand	59	115590	52	110520
2004	1-4	New Zealand	162	115890	195	110870
2005	1-4	New Zealand	84	115840	124	110750
2006	1-4	New Zealand	25	116300	27	110950
2007	1-4	New Zealand	15	118300	18	112650
2008	1-4	New Zealand	9	121260	12	115370
2009	1-4	New Zealand	72	124810	70	118660
2010	1-4	New Zealand	50	128290	69	121610
2011	1-4	New Zealand	138	130770	133	123850
2012	1-4	New Zealand	431	130820	466	123770
2013	1-4	New Zealand	270	129390	286	122440
2014	1-4	New Zealand	74	128110	55	121820
2015	1-4	New Zealand	62	126460	74	120160
1997	5-9	New Zealand	26	155940	30	147950
1998	5-9	New Zealand	10	157210	9	149020
1999	5-9	New Zealand	134	157040	165	148370
2000	5-9	New Zealand	581	155450	645	146330
2001	5-9	New Zealand	177	152850	184	143150
2002	5-9	New Zealand	131	151470	155	142860
2003	5-9	New Zealand	63	151420	57	143220
2004	5-9	New Zealand	313	150580	341	142750
2005	5-9	New Zealand	160	149870	173	142540
2006	5-9	New Zealand	29	149340	48	142670
2007	5-9	New Zealand	10	149240	9	142620
2008	5-9	New Zealand	9	149030	17	142080
2009	5-9	New Zealand	67	149370	78	142510
2010	5-9	New Zealand	42	148920	48	142010
2011	5-9	New Zealand	139	148600	163	141970
2012	5-9	New Zealand	352	150550	407	143530
2013	5-9	New Zealand	172	153660	193	146510
2014	5-9	New Zealand	40	157340	30	149410
2015	5-9	New Zealand	73	161660	71	153410
1997	10-14	New Zealand	10	140450	13	133280
1998	10-14	New Zealand	3	143480	6	136480
1999	10-14	New Zealand	95	146620	92	139650
2000	10-14	New Zealand	243	150160	291	143400
2001	10-14	New Zealand	59	153900	61	147100
2002	10-14	New Zealand	66	157720	66	150430
2003	10-14	New Zealand	35	160350	41	152570
2004	10-14	New Zealand	320	161430	278	153270
2005	10-14	New Zealand	163	160850	196	152380
2006	10-14	New Zealand	45	159380	47	150900
2007	10-14	New Zealand	16	156980	9	149330
2008	10-14	New Zealand	15	155510	26	147930
2009	10-14	New Zealand	53	154880	50	146950
2010	10-14	New Zealand	24	155490	23	147330
2011	10-14	New Zealand	105	155110	124	147320
2012	10-14	New Zealand	270	153790	269	146150
2013	10-14	New Zealand	111	152170	110	144600
2014	10-14	New Zealand	34	151380	21	144220
2015	10-14	New Zealand	73	150200	50	143360
1997	15-39	New Zealand	15	711700	35	726400
1998	15-39	New Zealand	4	706200	25	724000
1999	15-39	New Zealand	31	697000	103	718400
2000	15-39	New Zealand	204	689400	450	713000
2001	15-39	New Zealand	85	684200	141	708500
2002	15-39	New Zealand	50	692000	101	715700
2003	15-39	New Zealand	26	704000	73	727200
2004	15-39	New Zealand	278	710100	546	735000
2005	15-39	New Zealand	234	713300	516	740400
2006	15-39	New Zealand	135	717600	231	746400
2007	15-39	New Zealand	28	717900	66	747700
2008	15-39	New Zealand	50	716000	62	746100
2009	15-39	New Zealand	157	716800	255	746000
2010	15-39	New Zealand	79	719100	165	747200
2011	15-39	New Zealand	161	717700	292	743500
2012	15-39	New Zealand	550	714300	943	738400
2013	15-39	New Zealand	294	717700	571	738300
2014	15-39	New Zealand	92	736300	192	748200
2015	15-39	New Zealand	113	765400	145	766500
1997	40-59	New Zealand	7	448190	20	451780
1998	40-59	New Zealand	9	460280	18	465700
1999	40-59	New Zealand	21	471540	39	478960
2000	40-59	New Zealand	94	481310	195	491340
2001	40-59	New Zealand	55	490610	59	503590
2002	40-59	New Zealand	35	504510	60	519330
2003	40-59	New Zealand	27	520960	33	537930
2004	40-59	New Zealand	218	534740	394	554160
2005	40-59	New Zealand	204	545780	382	567390
2006	40-59	New Zealand	115	554860	207	579020
2007	40-59	New Zealand	24	559910	60	586570
2008	40-59	New Zealand	52	563970	64	593440
2009	40-59	New Zealand	121	569010	212	601520
2010	40-59	New Zealand	64	574040	118	609930
2011	40-59	New Zealand	167	578110	251	617940
2012	40-59	New Zealand	507	581190	733	624510
2013	40-59	New Zealand	387	584140	505	629850
2014	40-59	New Zealand	120	587520	172	634330
2015	40-59	New Zealand	122	590360	175	638060
1997	60+	New Zealand	7	257500	9	317400
1998	60+	New Zealand	8	261900	14	321900
1999	60+	New Zealand	6	266900	10	327100
2000	60+	New Zealand	30	273100	64	333200
2001	60+	New Zealand	7	280700	17	340900
2002	60+	New Zealand	12	288200	26	347800
2003	60+	New Zealand	10	294700	17	353400
2004	60+	New Zealand	97	302100	138	360100
2005	60+	New Zealand	130	310800	210	368100
2006	60+	New Zealand	79	321100	80	377600
2007	60+	New Zealand	23	333500	24	389500
2008	60+	New Zealand	19	345700	41	401200
2009	60+	New Zealand	69	357800	76	412500
2010	60+	New Zealand	53	370200	51	424600
2011	60+	New Zealand	73	382400	121	436300
2012	60+	New Zealand	220	394400	330	448000
2013	60+	New Zealand	159	406800	217	460900
2014	60+	New Zealand	74	420500	107	475300
2015	60+	New Zealand	54	434400	66	490200
1990	>1	England	775	329967	817	316205
1991	>1	England	294	335984	323	323603
1992	>1	England	174	335937	173	319145
1993	>1	England	268	323949	269	307923
1994	>1	England	268	324263	281	307405
1995	>1	England	160	314397	175	298621
1996	>1	England	228	309286	224	293377
1997	>1	England	334	314688	368	299306
1998	>1	England	197	306169	216	291540
1999	>1	England	142	303792	158	288406
2000	>1	England	104	294437	108	280606
2001	>1	England	149	284722	150	272780
2002	>1	England	118	286075	133	272997
2003	>1	England	68	295825	60	280073
2004	>1	England	64	306347	73	290740
2005	>1	England	86	310555	99	296221
2006	>1	England	77	318392	58	304413
2007	>1	England	73	329378	82	313225
2008	>1	England	139	341881	127	325959
2009	>1	England	94	339107	93	323699
2010	>1	England	24	344191	36	327860
2011	>1	England	50	347892	72	331210
2012	>1	England	319	356779	286	339662
2013	>1	England	108	347291	87	329240
2014	>1	England	74	340320	88	323863
2015	>1	England	110	340229	123	322748
2016	>1	England	154	343198	150	325905
1990	1-4	England	2886	1292638	3281	1236823
1991	1-4	England	1007	1306980	1151	1252574
1992	1-4	England	408	1321340	470	1268056
1993	1-4	England	676	1324898	810	1269233
1994	1-4	England	672	1321158	741	1262966
1995	1-4	England	344	1316010	326	1254306
1996	1-4	England	328	1293685	396	1228916
1997	1-4	England	432	1267773	487	1203705
1998	1-4	England	227	1258306	272	1195075
1999	1-4	England	153	1243468	182	1183288
2000	1-4	England	95	1231708	125	1174162
2001	1-4	England	93	1211999	105	1154338
2002	1-4	England	102	1187125	99	1135324
2003	1-4	England	45	1172160	45	1119152
2004	1-4	England	47	1168390	49	1110513
2005	1-4	England	49	1178822	56	1122389
2006	1-4	England	36	1198674	43	1141636
2007	1-4	England	73	1232386	73	1174031
2008	1-4	England	92	1266433	112	1208432
2009	1-4	England	85	1303595	97	1245504
2010	1-4	England	36	1334875	27	1273568
2011	1-4	England	75	1355826	64	1293818
2012	1-4	England	365	1380137	390	1316778
2013	1-4	England	182	1401529	191	1336070
2014	1-4	England	154	1417420	152	1349354
2015	1-4	England	189	1420159	175	1351544
2016	1-4	England	215	1414441	230	1345502
1990	5-9	England	2558	1532384	3107	1463299
1991	5-9	England	828	1544637	958	1474496
1992	5-9	England	346	1561148	393	1492497
1993	5-9	England	638	1587830	784	1518652
1994	5-9	England	564	1611724	758	1542098
1995	5-9	England	251	1625817	291	1556536
1996	5-9	England	351	1647779	431	1576778
1997	5-9	England	359	1660695	478	1586065
1998	5-9	England	184	1653393	210	1577210
1999	5-9	England	123	1649432	182	1570855
2000	5-9	England	76	1629106	75	1547819
2001	5-9	England	106	1598995	123	1521793
2002	5-9	England	96	1587102	133	1509237
2003	5-9	England	29	1578183	39	1502618
2004	5-9	England	43	1566890	48	1492976
2005	5-9	England	46	1551792	37	1478933
2006	5-9	England	33	1527947	39	1459156
2007	5-9	England	62	1502203	52	1435294
2008	5-9	England	64	1490445	69	1421609
2009	5-9	England	57	1490443	40	1421329
2010	5-9	England	18	1500427	15	1433924
2011	5-9	England	40	1530499	36	1459636
2012	5-9	England	169	1578490	201	1505092
2013	5-9	England	95	1631984	88	1555935
2014	5-9	England	84	1675149	95	1597216
2015	5-9	England	127	1718905	142	1638558
2016	5-9	England	143	1755683	185	1672583
1990	10-14	England	481	1439640	521	1370327
1991	10-14	England	172	1466784	176	1398656
1992	10-14	England	79	1498068	97	1430598
1993	10-14	England	170	1524634	206	1458648
1994	10-14	England	161	1529412	196	1464516
1995	10-14	England	64	1538490	80	1470867
1996	10-14	England	84	1550421	108	1479712
1997	10-14	England	94	1569867	122	1498199
1998	10-14	England	56	1600402	58	1525000
1999	10-14	England	30	1624145	43	1549734
2000	10-14	England	18	1636456	22	1561316
2001	10-14	England	31	1658330	38	1579731
2002	10-14	England	26	1666476	45	1591508
2003	10-14	England	18	1662707	20	1587791
2004	10-14	England	29	1659304	41	1579930
2005	10-14	England	36	1648647	30	1568366
2006	10-14	England	40	1629424	46	1552551
2007	10-14	England	96	1622200	114	1545268
2008	10-14	England	107	1613019	96	1537723
2009	10-14	England	65	1603025	69	1525814
2010	10-14	England	26	1593131	17	1516108
2011	10-14	England	46	1570266	41	1497145
2012	10-14	England	250	1539837	265	1468034
2013	10-14	England	143	1523725	143	1452668
2014	10-14	England	113	1521497	130	1451558
2015	10-14	England	171	1535237	123	1465058
2016	10-14	England	181	1572421	201	1497833
1990	15-39	England	202	8780291	296	8670845
1991	15-39	England	74	8733910	108	8653322
1992	15-39	England	33	8667903	55	8608545
1993	15-39	England	60	8605417	94	8562767
1994	15-39	England	69	8571373	95	8557820
1995	15-39	England	38	8581385	64	8565918
1996	15-39	England	50	8578877	90	8565126
1997	15-39	England	72	8557561	118	8554723
1998	15-39	England	30	8528405	48	8537786
1999	15-39	England	32	8529903	45	8534349
2000	15-39	England	23	8548051	22	8540344
2001	15-39	England	16	8578406	31	8543180
2002	15-39	England	17	8590842	44	8542298
2003	15-39	England	17	8595617	31	8549767
2004	15-39	England	21	8600399	36	8562033
2005	15-39	England	32	8645576	38	8627917
2006	15-39	England	48	8684806	56	8666351
2007	15-39	England	82	8736251	132	8696461
2008	15-39	England	125	8768580	201	8727477
2009	15-39	England	105	8763408	150	8731810
2010	15-39	England	48	8802874	44	8750340
2011	15-39	England	69	8863472	116	8765808
2012	15-39	England	747	8849833	1142	8748171
2013	15-39	England	368	8853842	562	8741179
2014	15-39	England	263	8896408	448	8762558
2015	15-39	England	308	8958887	456	8803573
2016	15-39	England	484	9028849	700	8828738
1990	40-59	England	60	5649307	78	5657637
1991	40-59	England	13	5692948	25	5705099
1992	40-59	England	9	5733364	25	5758066
1993	40-59	England	20	5787049	35	5822077
1994	40-59	England	26	5845584	37	5892034
1995	40-59	England	13	5897127	22	5949340
1996	40-59	England	25	5954137	20	6012669
1997	40-59	England	31	6013616	41	6084003
1998	40-59	England	12	6080602	28	6159839
1999	40-59	England	9	6160325	16	6244630
2000	40-59	England	8	6250182	18	6344550
2001	40-59	England	9	6359158	16	6455329
2002	40-59	England	18	6463768	28	6567814
2003	40-59	England	7	6552065	15	6656462
2004	40-59	England	20	6629338	8	6740356
2005	40-59	England	23	6727432	40	6831611
2006	40-59	England	21	6808617	33	6916436
2007	40-59	England	81	6811141	106	6934173
2008	40-59	England	109	6847232	164	6961803
2009	40-59	England	88	6910996	133	7024559
2010	40-59	England	40	6965867	43	7084126
2011	40-59	England	80	7031790	125	7167849
2012	40-59	England	743	7099054	1059	7242460
2013	40-59	England	408	7149703	573	7297701
2014	40-59	England	279	7189636	392	7340000
2015	40-59	England	345	7231986	500	7383150
2016	40-59	England	533	7258253	853	7410847
1990	60+	England	12	4187886	24	5771867
1991	60+	England	5	4209371	6	5776671
1992	60+	England	4	4229264	7	5774042
1993	60+	England	4	4242814	12	5766428
1994	60+	England	9	4250918	11	5747510
1995	60+	England	4	4272984	6	5741663
1996	60+	England	6	4294591	10	5733775
1997	60+	England	2	4325162	13	5729414
1998	60+	England	3	4366309	7	5740547
1999	60+	England	2	4404847	6	5745698
2000	60+	England	0	4439995	4	5754579
2001	60+	England	2	4473977	3	5757008
2002	60+	England	4	4511371	5	5767330
2003	60+	England	5	4571148	3	5801949
2004	60+	England	6	4642866	6	5844518
2005	60+	England	5	4723819	10	5893954
2006	60+	England	10	4809830	8	5946953
2007	60+	England	21	4966974	23	6082108
2008	60+	England	34	5107336	46	6197924
2009	60+	England	26	5223258	38	6289834
2010	60+	England	9	5335879	17	6379282
2011	60+	England	44	5433417	46	6458541
2012	60+	England	254	5529318	337	6540084
2013	60+	England	130	5625895	181	6619055
2014	60+	England	95	5732766	127	6718873
2015	60+	England	123	5823883	156	6792410
2016	60+	England	221	5928075	277	6885739
2001	>1-4	Australia	378	653053	426	620632
2002	>1-4	Australia	290	650563	267	618479
2003	>1-4	Australia	216	650616	218	618520
2004	>1-4	Australia	340	651502	335	618674
2005	>1-4	Australia	277	656043	278	621496
2006	>1-4	Australia	168	664456	126	630082
2007	>1-4	Australia	126	686251	167	650228
2008	>1-4	Australia	809	710252	849	672841
2009	>1-4	Australia	2137	731969	2108	693715
2010	>1-4	Australia	1614	746322	1780	707690
2011	>1-4	Australia	2358	748527	2499	709587
2012	>1-4	Australia	1546	767335	1628	727622
2013	>1-4	Australia	700	783514	752	742192
2014	>1-4	Australia	572	792256	542	751241
2015	>1-4	Australia	1445	798367	1446	756734
2016	>1-4	Australia	1520	808063	1442	765954
2001	5-9	Australia	343	689098	335	653425
2002	5-9	Australia	146	686788	116	650643
2003	5-9	Australia	132	682601	104	647081
2004	5-9	Australia	203	679483	187	645030
2005	5-9	Australia	90	677441	109	643600
2006	5-9	Australia	64	678901	66	645407
2007	5-9	Australia	97	680272	81	647292
2008	5-9	Australia	747	683671	809	651012
2009	5-9	Australia	1912	689986	2233	656114
2010	5-9	Australia	2770	697910	2995	662272
2011	5-9	Australia	3769	712205	3870	675429
2012	5-9	Australia	1858	729208	2074	690199
2013	5-9	Australia	878	749516	925	708968
2014	5-9	Australia	769	768900	811	727732
2015	5-9	Australia	2179	788504	2279	747561
2016	5-9	Australia	2039	804101	2024	762877
2001	10-14	Australia	1193	688396	1347	655629
2002	10-14	Australia	589	695811	609	662322
2003	10-14	Australia	561	703262	468	667589
2004	10-14	Australia	611	708387	577	671148
2005	10-14	Australia	257	710978	236	673833
2006	10-14	Australia	140	710385	114	673156
2007	10-14	Australia	93	709912	97	672906
2008	10-14	Australia	842	710306	800	672814
2009	10-14	Australia	1471	711605	1556	674651
2010	10-14	Australia	2153	710019	2259	674485
2011	10-14	Australia	2670	711543	2819	676322
2012	10-14	Australia	1501	712658	1544	677500
2013	10-14	Australia	759	714993	798	679971
2014	10-14	Australia	806	719225	906	682558
2015	10-14	Australia	2160	724997	2130	686241
2016	10-14	Australia	1695	735345	1794	696271
2001	15-44	Australia	1178	4222246	1564	4212475
2002	15-44	Australia	792	4253232	988	4235515
2003	15-44	Australia	659	4280541	908	4260887
2004	15-44	Australia	1127	4305225	1545	4277829
2005	15-44	Australia	1383	4339644	2213	4303651
2006	15-44	Australia	1027	4384080	1761	4338041
2007	15-44	Australia	485	4455301	778	4396580
2008	15-44	Australia	1458	4547730	2102	4473558
2009	15-44	Australia	2895	4651408	4400	4562435
2010	15-44	Australia	2843	4706495	4703	4621708
2011	15-44	Australia	2713	4749316	4466	4671291
2012	15-44	Australia	1715	4825862	2675	4749508
2013	15-44	Australia	898	4896879	1360	4823845
2014	15-44	Australia	933	4946171	1356	4884183
2015	15-44	Australia	1659	4992278	2415	4941817
2016	15-44	Australia	1635	5034694	2472	4988432
2001	45-64	Australia	850	2239640	1187	2221037
2002	45-64	Australia	589	2294605	707	2281583
2003	45-64	Australia	550	2351977	798	2346336
2004	45-64	Australia	1040	2407514	1635	2409073
2005	45-64	Australia	1513	2463522	2572	2474757
2006	45-64	Australia	1357	2521555	2379	2540839
2007	45-64	Australia	639	2583996	982	2608274
2008	45-64	Australia	1362	2646580	2145	2675268
2009	45-64	Australia	2798	2698296	4253	2730908
2010	45-64	Australia	3188	2740136	5040	2778038
2011	45-64	Australia	3189	2777041	4786	2820852
2012	45-64	Australia	2110	2797203	3188	2851457
2013	45-64	Australia	1149	2823723	1786	2891313
2014	45-64	Australia	1146	2851670	1709	2936497
2015	45-64	Australia	1624	2878676	2402	2978885
2016	45-64	Australia	1305	2912267	2002	3027954
2001	65+	Australia	280	1069393	390	1349677
2002	65+	Australia	184	1094484	284	1371185
2003	65+	Australia	210	1118600	255	1392727
2004	65+	Australia	482	1143840	642	1415017
2005	65+	Australia	976	1172005	1222	1439874
2006	65+	Australia	1137	1200047	1401	1464017
2007	65+	Australia	612	1237904	689	1498706
2008	65+	Australia	1008	1273506	1320	1531661
2009	65+	Australia	1808	1317533	2564	1573033
2010	65+	Australia	2237	1366949	3193	1619726
2011	65+	Australia	2385	1419602	3178	1668309
2012	65+	Australia	1838	1484109	2406	1729814
2013	65+	Australia	974	1544075	1377	1786912
2014	65+	Australia	980	1601170	1310	1842535
2015	65+	Australia	1152	1658005	1623	1898719
2016	65+	Australia	900	1716550	1248	1956545
2008	>1	Czech republic	19	61444	13	58470
2009	>1	Czech republic	11	60494	21	58115
2010	>1	Czech republic	11	61150	6	57960
2011	>1	Czech republic	8	55809	5	52944
2012	>1	Czech republic	14	55576	17	53116
2013	>1	Czech republic	20	54722	14	52107
2008	1-4	Czech republic	11	217246	16	206032
2009	1-4	Czech republic	16	228638	16	217298
2010	1-4	Czech republic	12	240957	11	229869
2011	1-4	Czech republic	12	246478	6	235459
2012	1-4	Czech republic	15	242248	21	230760
2013	1-4	Czech republic	11	235181	25	224252
2008	5-9	Czech republic	49	236757	55	223707
2009	5-9	Czech republic	42	242402	62	228558
2010	5-9	Czech republic	21	246616	22	233396
2011	5-9	Czech republic	14	255816	18	241886
2012	5-9	Czech republic	14	268298	24	254530
2013	5-9	Czech republic	14	282780	23	268544
2008	10-14	Czech republic	182	244506	198	231845
2009	10-14	Czech republic	198	235471	251	223394
2010	10-14	Czech republic	155	232252	170	219565
2011	10-14	Czech republic	60	232831	56	220018
2012	10-14	Czech republic	85	234407	75	221361
2013	10-14	Czech republic	53	236534	79	223335
2008	15-44	Czech republic	94	2354541	104	2219537
2009	15-44	Czech republic	130	2342076	152	2207905
2010	15-44	Czech republic	101	2289165	112	2166644
2011	15-44	Czech republic	49	2269788	72	2148257
2012	15-44	Czech republic	172	2248115	226	2129459
2013	15-44	Czech republic	310	2222133	439	2107110
2008	45-64	Czech republic	4	1402162	15	1455143
2009	45-64	Czech republic	19	1407492	24	1456087
2010	45-64	Czech republic	8	1416790	26	1455398
2011	45-64	Czech republic	5	1406034	11	1438689
2012	45-64	Czech republic	16	1392150	38	1418487
2013	45-64	Czech republic	55	1379101	128	1401076
2008	65+	Czech republic	3	619721	4	936431
2009	65+	Czech republic	5	640624	8	958259
2010	65+	Czech republic	3	660301	4	976668
2011	65+	Czech republic	4	691454	4	1009982
2012	65+	Czech republic	4	723555	17	1044063
2013	65+	Czech republic	16	751929	46	1073615
2001	>1	Netherland	3	105856	0	101241
2002	>1	Netherland	2	104502	1	99537
2003	>1	Netherland	63	103818	53	98568
2004	>1	Netherland	184	103111	178	97670
2005	>1	Netherland	90	99076	100	94687
2006	>1	Netherland	74	95904	71	91268
2007	>1	Netherland	101	94628	88	89797
2008	>1	Netherland	95	92212	97	88550
2009	>1	Netherland	77	94691	85	89717
2010	>1	Netherland	56	94400	57	90186
2011	>1	Netherland	71	93892	82	90115
2012	>1	Netherland	111	92095	125	87558
2013	>1	Netherland	36	89957	40	85630
2014	>1	Netherland	129	87763	130	83190
2015	>1	Netherland	84	89200	91	85481
2016	>1	Netherland	121	87338	96	83003
2017	>1	Netherland	81	88427	99	83861
2001	1-4	Netherland	2	406535	0	387453
2002	1-4	Netherland	2	414335	1	396248
2003	1-4	Netherland	166	419480	151	400747
2004	1-4	Netherland	485	419684	522	400751
2005	1-4	Netherland	376	417760	408	399103
2006	1-4	Netherland	232	409666	239	391314
2007	1-4	Netherland	210	400286	244	382170
2008	1-4	Netherland	157	391411	180	373554
2009	1-4	Netherland	140	381981	116	365167
2010	1-4	Netherland	91	378974	78	361321
2011	1-4	Netherland	123	378416	158	360683
2012	1-4	Netherland	182	378072	200	361011
2013	1-4	Netherland	67	377276	70	359339
2014	1-4	Netherland	240	372031	237	354685
2015	1-4	Netherland	120	365528	152	348113
2016	1-4	Netherland	197	361974	214	344539
2017	1-4	Netherland	98	358725	111	341276
2001	5-9	Netherland	0	509250	0	486578
2002	5-9	Netherland	0	506490	3	482748
2003	5-9	Netherland	435	503582	446	481136
2004	5-9	Netherland	1273	504698	1468	481791
2005	5-9	Netherland	629	505713	666	482203
2006	5-9	Netherland	375	510917	415	487660
2007	5-9	Netherland	428	514058	432	491939
2008	5-9	Netherland	372	517200	399	493945
2009	5-9	Netherland	303	516996	327	493638
2010	5-9	Netherland	189	512808	152	490441
2011	5-9	Netherland	486	503882	510	481347
2012	5-9	Netherland	752	495725	755	472967
2013	5-9	Netherland	163	485899	152	464087
2014	5-9	Netherland	355	479135	418	457027
2015	5-9	Netherland	255	476048	302	453607
2016	5-9	Netherland	221	476011	273	454027
2017	5-9	Netherland	159	475593	235	453587
2001	10-14	Netherland	0	501302	1	479323
2002	10-14	Netherland	1	508732	1	485656
2003	10-14	Netherland	188	512955	178	489802
2004	10-14	Netherland	792	515523	951	492476
2005	10-14	Netherland	554	516830	557	493202
2006	10-14	Netherland	425	510266	547	487589
2007	10-14	Netherland	949	504748	1088	480989
2008	10-14	Netherland	996	500779	1092	478073
2009	10-14	Netherland	756	501973	771	478895
2010	10-14	Netherland	381	504126	393	480655
2011	10-14	Netherland	841	510974	766	487766
2012	10-14	Netherland	1271	515672	1273	493559
2013	10-14	Netherland	288	519387	295	496347
2014	10-14	Netherland	1036	519726	994	496517
2015	10-14	Netherland	708	515675	762	493414
2016	10-14	Netherland	437	507764	543	485116
2017	10-14	Netherland	400	501845	467	478454
2001	15-39	Netherland	0	2876471	1	2781148
2002	15-39	Netherland	1	2860281	0	2767834
2003	15-39	Netherland	130	2834630	207	2748451
2004	15-39	Netherland	755	2797447	1185	2722972
2005	15-39	Netherland	478	2754511	755	2692655
2006	15-39	Netherland	381	2716719	559	2664163
2007	15-39	Netherland	815	2681927	1225	2635697
2008	15-39	Netherland	1005	2657406	1369	2614383
2009	15-39	Netherland	847	2644171	1033	2600217
2010	15-39	Netherland	517	2626369	678	2581826
2011	15-39	Netherland	817	2605226	1092	2564117
2012	15-39	Netherland	1795	2591234	2365	2548754
2013	15-39	Netherland	369	2577200	528	2536009
2014	15-39	Netherland	866	2579152	1286	2534466
2015	15-39	Netherland	627	2592651	1024	2542789
2016	15-39	Netherland	531	2619216	865	2563213
2017	15-39	Netherland	480	2653044	744	2589000
2001	40-59	Netherland	2	2248444	0	2186422
2002	40-59	Netherland	1	2292983	1	2232542
2003	40-59	Netherland	105	2331621	137	2274519
2004	40-59	Netherland	514	2364737	747	2310432
2005	40-59	Netherland	367	2394239	510	2342784
2006	40-59	Netherland	276	2424474	421	2375516
2007	40-59	Netherland	568	2416532	828	2372331
2008	40-59	Netherland	659	2414766	856	2373015
2009	40-59	Netherland	568	2422428	702	2383501
2010	40-59	Netherland	326	2441240	399	2404308
2011	40-59	Netherland	577	2456958	755	2423825
2012	40-59	Netherland	1319	2467898	1786	2438945
2013	40-59	Netherland	368	2467208	498	2445094
2014	40-59	Netherland	783	2459352	1180	2443017
2015	40-59	Netherland	616	2447851	870	2436500
2016	40-59	Netherland	547	2433546	727	2424313
2017	40-59	Netherland	422	2418627	670	2411066
2001	60+	Netherland	0	1261997	1	1655055
2002	60+	Netherland	1	1284644	2	1668753
2003	60+	Netherland	39	1309385	64	1683878
2004	60+	Netherland	243	1340714	400	1706026
2005	60+	Netherland	160	1377850	279	1734913
2006	60+	Netherland	139	1409461	226	1759293
2007	60+	Netherland	313	1476335	450	1816555
2008	60+	Netherland	359	1538299	484	1871806
2009	60+	Netherland	244	1594156	365	1918256
2010	60+	Netherland	153	1645559	210	1962776
2011	60+	Netherland	307	1694134	443	2004464
2012	60+	Netherland	733	1742175	1132	2044683
2013	60+	Netherland	276	1790412	336	2085730
2014	60+	Netherland	545	1837226	842	2126002
2015	60+	Netherland	408	1885905	648	2167964
2016	60+	Netherland	322	1931286	493	2207774
2017	60+	Netherland	302	1978841	416	2249161
1995	0-4	Finland	37	166238	31	160048
1996	0-4	Finland	37	164401	32	158120
1997	0-4	Finland	40	161311	47	155142
1998	0-4	Finland	57	157352	67	151483
1999	0-4	Finland	66	153588	76	147641
2000	0-4	Finland	31	150305	39	144094
2001	0-4	Finland	10	147648	13	141386
2002	0-4	Finland	27	145716	27	139277
2003	0-4	Finland	74	144954	78	138212
2004	0-4	Finland	115	145104	118	138311
2005	0-4	Finland	36	145442	46	138879
2006	0-4	Finland	35	146370	40	140168
2007	0-4	Finland	26	148035	35	141842
2008	0-4	Finland	27	149866	21	143450
2009	0-4	Finland	14	151500	15	145058
2010	0-4	Finland	17	153220	27	146648
2011	0-4	Finland	32	154562	35	147737
2012	0-4	Finland	32	155081	34	148449
2013	0-4	Finland	11	155091	11	148454
2014	0-4	Finland	16	154194	16	147378
2015	0-4	Finland	15	152032	15	145224
2016	0-4	Finland	42	148810	34	142148
1995	5-9	Finland	57	161218	76	154074
1996	5-9	Finland	64	162948	71	155861
1997	5-9	Finland	50	165528	75	158636
1998	5-9	Finland	86	167312	91	160520
1999	5-9	Finland	108	167663	137	161180
2000	5-9	Finland	88	167031	94	160868
2001	5-9	Finland	19	165168	33	158932
2002	5-9	Finland	61	162132	97	155988
2003	5-9	Finland	144	158241	170	152348
2004	5-9	Finland	186	154517	208	148558
2005	5-9	Finland	39	151302	59	145122
2006	5-9	Finland	36	148775	41	142542
2007	5-9	Finland	25	147060	25	140674
2008	5-9	Finland	12	146590	20	139944
2009	5-9	Finland	9	147042	11	140260
2010	5-9	Finland	27	147596	21	140971
2011	5-9	Finland	13	148773	16	142458
2012	5-9	Finland	20	150714	26	144334
2013	5-9	Finland	12	152760	16	146166
2014	5-9	Finland	17	154566	19	147957
2015	5-9	Finland	7	156361	9	149584
2016	5-9	Finland	29	157658	17	150650
1995	10-14	Finland	47	169032	69	161396
1996	10-14	Finland	66	168184	107	160654
1997	10-14	Finland	60	165838	111	158504
1998	10-14	Finland	76	163296	121	156286
1999	10-14	Finland	89	161982	115	155018
2000	10-14	Finland	73	162250	108	155120
2001	10-14	Finland	47	163953	35	156873
2002	10-14	Finland	67	166561	75	159624
2003	10-14	Finland	156	168310	203	161488
2004	10-14	Finland	183	168669	278	162170
2005	10-14	Finland	76	168104	80	161882
2006	10-14	Finland	49	166242	82	159946
2007	10-14	Finland	40	163222	37	157052
2008	10-14	Finland	18	159472	21	153556
2009	10-14	Finland	8	155955	14	149928
2010	10-14	Finland	26	152917	23	146649
2011	10-14	Finland	40	150574	43	144226
2012	10-14	Finland	71	149069	57	142540
2013	10-14	Finland	17	148716	15	142020
2014	10-14	Finland	22	149230	20	142490
2015	10-14	Finland	24	149830	20	143282
2016	10-14	Finland	39	151092	44	144744
1995	15-39	Finland	33	894432	98	857353
1996	15-39	Finland	45	886265	88	849878
1997	15-39	Finland	55	879690	94	843712
1998	15-39	Finland	75	875882	131	839894
1999	15-39	Finland	55	872118	119	835997
2000	15-39	Finland	62	866505	133	830480
2001	15-39	Finland	28	860346	53	824336
2002	15-39	Finland	63	853900	45	817899
2003	15-39	Finland	96	847764	150	812040
2004	15-39	Finland	87	842940	194	807370
2005	15-39	Finland	40	840182	74	804212
2006	15-39	Finland	53	839116	98	802454
2007	15-39	Finland	96	839304	111	801819
2008	15-39	Finland	111	841128	135	802342
2009	15-39	Finland	34	844180	67	804579
2010	15-39	Finland	55	848086	64	807714
2011	15-39	Finland	130	852440	110	810746
2012	15-39	Finland	82	857086	98	814722
2013	15-39	Finland	18	861654	35	819158
2014	15-39	Finland	18	864716	36	821937
2015	15-39	Finland	12	865090	21	821766
2016	15-39	Finland	37	865244	82	819942
1995	40-59	Finland	16	713256	37	702558
1996	40-59	Finland	18	725571	45	714427
1997	40-59	Finland	18	736894	44	725340
1998	40-59	Finland	29	745116	80	733576
1999	40-59	Finland	31	751793	96	740178
2000	40-59	Finland	53	760508	118	748799
2001	40-59	Finland	19	766546	36	755040
2002	40-59	Finland	28	773466	64	762024
2003	40-59	Finland	39	782945	115	771878
2004	40-59	Finland	47	788672	159	778292
2005	40-59	Finland	17	789332	66	780042
2006	40-59	Finland	25	784204	56	776006
2007	40-59	Finland	27	776940	37	769346
2008	40-59	Finland	25	768884	81	761707
2009	40-59	Finland	22	759810	52	752984
2010	40-59	Finland	15	750446	42	744064
2011	40-59	Finland	30	741936	65	736014
2012	40-59	Finland	35	733320	54	727333
2013	40-59	Finland	10	724482	29	717723
2014	40-59	Finland	7	717432	22	709445
2015	40-59	Finland	12	712645	20	703024
2016	40-59	Finland	30	709042	46	697749
1995	60+	Finland	0	382498	5	585686
1996	60+	Finland	3	388780	10	589484
1997	60+	Finland	6	395586	6	593654
1998	60+	Finland	7	403629	13	599154
1999	60+	Finland	8	412406	16	605909
2000	60+	Finland	10	419586	28	610664
2001	60+	Finland	2	429808	14	617972
2002	60+	Finland	6	439482	18	624530
2003	60+	Finland	15	446691	23	628143
2004	60+	Finland	22	457582	34	635986
2005	60+	Finland	5	472852	14	648744
2006	60+	Finland	5	493340	16	667105
2007	60+	Finland	6	515704	15	687721
2008	60+	Finland	18	538281	22	708181
2009	60+	Finland	4	559872	17	727702
2010	60+	Finland	12	579476	14	745564
2011	60+	Finland	15	597192	26	761616
2012	60+	Finland	6	614308	26	777014
2013	60+	Finland	9	630790	10	791958
2014	60+	Finland	7	645976	6	806191
2015	60+	Finland	5	660718	5	819973
2016	60+	Finland	11	675063	21	833162
